# Supplementary material for: PPP2R2B downregulation is associated with immune evasion and predicts poor clinical outcomes in triple-negative breast cancer
Source: Cancer Cell Int. 2021 Jan 6;21:13. doi: 10.1186/s12935-020-01707-9 (PMC7788839; doi:10.1186/s12935-020-01707-9)
Supplement: Supplementary file 1 — Additional file 1: Table S1. The inclusion patient ids. [file 12935_2020_1707_MOESM1_ESM.xlsx]

## Sheet: Sheet1
Table S1. The inclusion patient ids
TCGA	METABRIC	GSE21653	GSE1456
TCGA-AC-A8OQ-01A	MB-0062	GSM540255	GSM107080
TCGA-AN-A04D-01A	MB-0079	GSM540331	GSM107082
TCGA-HN-A2NL-01A	MB-0100	GSM540368	GSM107089
TCGA-BH-A0E0-01A	MB-0115	GSM540373	GSM107090
TCGA-BH-A18G-01A	MB-0127	GSM540369	GSM107101
TCGA-BH-A0RX-01A	MB-0149	GSM540304	GSM107102
TCGA-BH-A18T-01A	MB-0157	GSM540183	GSM107115
TCGA-AN-A0AL-01A	MB-0163	GSM540307	GSM107129
TCGA-AN-A0FL-01A	MB-0164	GSM540140	GSM107131
TCGA-EW-A1P8-01A	MB-0174	GSM540147	GSM107140
TCGA-AN-A0FJ-01A	MB-0179	GSM540138	GSM107141
TCGA-A2-A0T2-01A	MB-0188	GSM540372	GSM107163
TCGA-A7-A6VY-01A	MB-0191	GSM540119	GSM107166
TCGA-E2-A1LK-01A	MB-0200	GSM540371	GSM107175
TCGA-A7-A6VW-01A	MB-0206	GSM540276	GSM107186
TCGA-BH-A0E6-01A	MB-0211	GSM540366	GSM107191
TCGA-PL-A8LZ-01A	MB-0214	GSM540355	GSM107195
TCGA-A8-A07O-01A	MB-0220	GSM540124	GSM107196
TCGA-A7-A6VV-01A	MB-0221	GSM540267	GSM107198
TCGA-A2-A25F-01A	MB-0238	GSM540238	GSM107203
TCGA-AR-A5QQ-01A	MB-0249	GSM540302	GSM107204
TCGA-A7-A5ZV-01A	MB-0259	GSM540156	GSM107215
TCGA-C8-A134-01A	MB-0265	GSM540325	GSM107217
TCGA-D8-A27H-01A	MB-0269	GSM540127	GSM107218
TCGA-D8-A27M-01A	MB-0278	GSM540176	GSM107229
TCGA-C8-A131-01A	MB-0289	GSM540186
TCGA-AC-A6IW-01A	MB-0292	GSM540310
TCGA-AC-A62X-01A	MB-0294	GSM540364
TCGA-D8-A142-01A	MB-0303	GSM540365
TCGA-D8-A143-01A	MB-0316	GSM540294
TCGA-C8-A27B-01A	MB-0318	GSM540345
TCGA-A7-A4SD-01A	MB-0340	GSM540146
TCGA-D8-A1XK-01A	MB-0350	GSM540359
TCGA-E2-A158-01A	MB-0352	GSM540362
TCGA-LL-A5YP-01A	MB-0354	GSM540292
TCGA-LL-A73Y-01A	MB-0372	GSM540351
TCGA-D8-A27F-01A	MB-0396	GSM540117
TCGA-LL-A6FR-01A	MB-0399	GSM540132
TCGA-D8-A1XQ-01A	MB-0400	GSM540360
TCGA-AR-A1AR-01A	MB-0401	GSM540361
TCGA-S3-AA15-01A	MB-0414	GSM540125
TCGA-A2-A0T0-01A	MB-0420	GSM540291
TCGA-A2-A04P-01A	MB-0424	GSM540254
TCGA-A2-A0YE-01A	MB-0436	GSM540264
TCGA-A2-A0YJ-01A	MB-0446	GSM540248
TCGA-BH-A5IZ-01A	MB-0453	GSM540353
TCGA-B6-A409-01A	MB-0464	GSM540206
TCGA-A1-A0SP-01A	MB-0470	GSM540288
TCGA-A2-A1G1-01A	MB-0481	GSM540281
TCGA-S3-AA10-01A	MB-0489	GSM540356
TCGA-D8-A1JM-01A	MB-0494	GSM540357
TCGA-LL-A8F5-01A	MB-0495	GSM540167
TCGA-EW-A1PH-01A	MB-0500	GSM540285
TCGA-EW-A1PB-01A	MB-0502	GSM540282
TCGA-D8-A1JL-01A	MB-0516	GSM540237
TCGA-E9-A243-01A	MB-0525	GSM540261
TCGA-A7-A13E-01A	MB-0540	GSM540214
TCGA-OL-A5S0-01A	MB-0558	GSM540352
TCGA-S3-AA0Z-01A	MB-0581	GSM540271
TCGA-B6-A0WX-01A	MB-0582	GSM540256
TCGA-A7-A4SE-01A	MB-0588	GSM540260
TCGA-BH-A0WA-01A	MB-0608	GSM540348
TCGA-OL-A66I-01A	MB-0613	GSM540151
TCGA-A7-A26G-01A	MB-0617	GSM540249
TCGA-A2-A0CM-01A	MB-0634	GSM540236
TCGA-A8-A07U-01A	MB-0639	GSM540215
TCGA-EW-A6SB-01A	MB-0653	GSM540118
TCGA-E2-A159-01A	MB-0658	GSM540219
TCGA-BH-A1F0-01A	MB-0659	GSM540195
TCGA-AQ-A04J-01A	MB-0660	GSM540209
TCGA-A2-A4S1-01A	MB-0664	GSM540181
TCGA-A1-A0SO-01A	MB-0869	GSM540130
TCGA-OL-A6VO-01A	MB-0874	GSM540164
TCGA-E2-A1B6-01A	MB-0893	GSM540121
TCGA-EW-A1P4-01A	MB-0901
TCGA-A2-A3XU-01A	MB-0906
TCGA-E9-A3QA-01A	MB-2556
TCGA-A2-A0YM-01A	MB-2643
TCGA-A7-A13D-01A	MB-2718
TCGA-A1-A0SK-01A	MB-2724
TCGA-E2-A14X-01A	MB-2753
TCGA-E2-A1II-01A	MB-2754
TCGA-AR-A1AY-01A	MB-2771
TCGA-A2-A0D2-01A	MB-2827
TCGA-E2-A573-01A	MB-2833
TCGA-A7-A0CE-01A	MB-2834
TCGA-A7-A0DA-01A	MB-2842
TCGA-OL-A5RW-01A	MB-2849
TCGA-AO-A0J6-01A	MB-2850
TCGA-E2-A14R-01A	MB-2857
TCGA-E2-A574-01A	MB-2904
TCGA-BH-A0B3-01A	MB-2912
TCGA-E2-A1LL-01A	MB-2917
TCGA-E2-A14N-01A	MB-2922
TCGA-A2-A3XX-01A	MB-2929
TCGA-E2-A1LG-01A	MB-2957
TCGA-A2-A0SX-01A	MB-2963
TCGA-A2-A3Y0-01A	MB-2993
TCGA-BH-A18V-01A	MB-3001
TCGA-BH-A0B9-01A	MB-3014
TCGA-AO-A0J4-01A	MB-3046
TCGA-BH-A18Q-01A	MB-3057
TCGA-OL-A5D7-01A	MB-3058
TCGA-BH-A0AV-01A	MB-3062
TCGA-AO-A12F-01A	MB-3063
TCGA-BH-A0BG-01A	MB-3067
TCGA-E2-A150-01A	MB-3123
TCGA-AR-A0U0-01A	MB-3153
TCGA-A2-A0D0-01A	MB-3211
TCGA-GM-A3XL-01A	MB-3218
TCGA-E2-A14Y-01A	MB-3271
TCGA-GM-A2DF-01A	MB-3277
TCGA-AC-A2BK-01A	MB-3292
TCGA-A2-A04T-01A	MB-3297
TCGA-BH-A0BL-01A	MB-3383
TCGA-E2-A1AZ-01A	MB-3395
TCGA-B6-A0I1-01A	MB-3396
TCGA-BH-A0BW-01A	MB-3453
TCGA-BH-A0DL-01A	MB-3476
TCGA-A2-A04Q-01A	MB-3500
TCGA-AO-A1KR-01A	MB-3502
TCGA-AR-A0TS-01A	MB-3567
TCGA-A2-A04U-01A	MB-3702
TCGA-B6-A0RT-01A	MB-3706
TCGA-A2-A3XT-01A	MB-3752
TCGA-AR-A256-01A	MB-4015
TCGA-A2-A0ST-01A	MB-4024
TCGA-AR-A1AQ-01A	MB-4146
TCGA-AR-A251-01A	MB-4254
TCGA-AR-A1AJ-01A	MB-4303
TCGA-B6-A1KF-01A	MB-4332
TCGA-E2-A1LI-01A	MB-4351
TCGA-AR-A24Q-01A	MB-4354
TCGA-E2-A1LH-01A	MB-4407
TCGA-AO-A128-01A	MB-4408
TCGA-AR-A0U4-01A	MB-4416
TCGA-AO-A129-01A	MB-4417
TCGA-AR-A1AI-01A	MB-4621
TCGA-BH-A1FC-01A	MB-4622
TCGA-AO-A124-01A	MB-4640
TCGA-AR-A1AH-01A	MB-4660
TCGA-AR-A0TP-01A	MB-4667
TCGA-B6-A0IQ-01A	MB-4679
TCGA-B6-A0I2-01A	MB-4696
TCGA-B6-A0IJ-01A	MB-4707
TCGA-B6-A0X1-01A	MB-4714
TCGA-B6-A0RU-01A	MB-4715
	MB-4717
	MB-4732
	MB-4733
	MB-4757
	MB-4758
	MB-4769
	MB-4792
	MB-4793
	MB-4859
	MB-4865
	MB-4880
	MB-4881
	MB-4888
	MB-4893
	MB-4904
	MB-4911
	MB-4928
	MB-4931
	MB-4938
	MB-4942
	MB-4945
	MB-4974
	MB-4982
	MB-4992
	MB-4993
	MB-5008
	MB-5041
	MB-5052
	MB-5057
	MB-5058
	MB-5065
	MB-5070
	MB-5072
	MB-5100
	MB-5102
	MB-5115
	MB-5126
	MB-5135
	MB-5138
	MB-5145
	MB-5148
	MB-5155
	MB-5162
	MB-5173
	MB-5208
	MB-5209
	MB-5213
	MB-5222
	MB-5223
	MB-5225
	MB-5232
	MB-5235
	MB-5236
	MB-5258
	MB-5281
	MB-5295
	MB-5298
	MB-5299
	MB-5323
	MB-5335
	MB-5346
	MB-5348
	MB-5390
	MB-5392
	MB-5408
	MB-5421
	MB-5427
	MB-5440
	MB-5446
	MB-5450
	MB-5465
	MB-5526
	MB-5529
	MB-5531
	MB-5547
	MB-5548
	MB-5551
	MB-5560
	MB-5566
	MB-5572
	MB-5577
	MB-5602
	MB-5616
	MB-5624
	MB-5633
	MB-5634
	MB-5651
	MB-5655
	MB-6052
	MB-6055
	MB-6058
	MB-6062
	MB-6098
	MB-6143
	MB-6144
	MB-6152
	MB-6178
	MB-6188
	MB-6223
	MB-6237
	MB-6242
	MB-6245
	MB-6248
	MB-6251
	MB-6272
	MB-6280
	MB-6305
	MB-6318
	MB-6336
	MB-7007
	MB-7008
	MB-7009
	MB-7012
	MB-7017
	MB-7023
	MB-7025
	MB-7030
	MB-7031
	MB-7036
	MB-7038
	MB-7039
	MB-7045
	MB-7049
	MB-7052
	MB-7055
	MB-7057
	MB-7066
	MB-7078
	MB-7081
	MB-7087
	MB-7089
	MB-7090
	MB-7114
	MB-7119
	MB-7121
	MB-7145
	MB-7151
	MB-7154
	MB-7155
	MB-7158
	MB-7159
	MB-7165
	MB-7205
	MB-7208
	MB-7225
	MB-7252
	MB-7258
	MB-7267
	MB-7269
	MB-7270
