# Supplementary material for: PPP2R2B downregulation is associated with immune evasion and predicts poor clinical outcomes in triple-negative breast cancer
Source: Cancer Cell Int. 2021 Jan 6;21:13. doi: 10.1186/s12935-020-01707-9 (PMC7788839; doi:10.1186/s12935-020-01707-9)
Supplement: Supplementary file 2 — Additional file 2: Table S2. Overlapping genes inTCGA and METABRIC. [file 12935_2020_1707_MOESM2_ESM.xlsx]

## Sheet: Sheet1
TableS2 overlapping genes inTCGA and METABRIC
Gene
ZNFX1
SETX
PRAM1
EMP3
TXNDC11
NCF1
LYL1
PDCD1
HLA-F
IRF4
PARP10
SLC4A3
CCL8
FAM20A
NADK
CD3D
SPINK1
CLIC5
FGR
APOBEC3F
DIAPH1
NELL2
CD52
CD244
ARRDC5
GRAP2
PEX7
FKBP11
P2RY12
DOCK11
P2RY6
MAL
FCHSD2
GALM
HSD11B1
STAT5A
BTLA
LPAR6
FOLR2
ZFYVE26
DPEP2
CTLA4
FMNL1
KEL
CCR1
CHN2
WIPF1
SYTL3
STRA6
SERPING1
ITPR1
CYTIP
CD1B
OGT
N4BP2L1
ALOX5
EPN2
AGMAT
RSPO3
SH3BGRL3
ADD3
COL6A6
LY86
TAP2
HELB
IL4R
SLCO2B1
RNF152
LGALS9B
TNFSF14
ST3GAL2
CD70
AIM2
PECAM1
KLRC3
SH2B3
LTB
SPON2
B2M
CD3E
P2RY10
KCNA3
CCL17
CD33
CLEC4A
P2RY14
CCL21
HLA-DQB1
PI16
BTN3A1
RAB8A
APOE
TMEM106A
CD8B
C1QB
C15orf48
GPR89A
BCL11B
BNIP3
HLA-G
GTSF1
MFAP4
TNFRSF1B
MEF2C
TXNIP
RUNX3
SELL
SLC17A9
TYMP
TAP1
ESR2
JAK2
LTA4H
ATP6V1B2
BATF
EIF4E3
PSTPIP1
CPVL
CARD16
ITGAX
LCK
NLRC4
UBASH3A
PTK2B
SH3TC1
ANKRD22
LBH
SH3RF1
IL32
DNASE1L3
MVP
FCER2
PYHIN1
SELE
AMPD3
CXCL10
ITPRIPL1
TRPV2
CXCL9
LCNL1
GPR183
SPI1
SIDT1
ADAP2
ADRB2
CD226
CXCR3
MAP3K14
GPBAR1
GYPC
HCST
IRF7
SELP
TTLL1
BATF2
CASP4
CD74
CST7
PTPRC
MIF
ST8SIA4
IL12RB1
EPHB4
ALDH1A1
RCN2
FASLG
TAGAP
CBX7
CD5
TGFBR2
MYO7A
GPR18
CD200
VPS13C
INPP5D
GLCCI1
IKZF3
LMO2
GZMM
IKBKE
S1PR4
XRN1
SAMSN1
LGALS2
ADAM19
UNC119B
ISCU
CTSZ
LAIR1
GPA33
DOK3
CR1
ETV7
SP140
PIM2
SLAMF1
RGS18
IRF8
MR1
XCL1
IL6ST
TRAT1
DRAM1
CDX1
PLCB2
RGS19
EGFL6
ARAP1
C1QC
LAPTM5
NGEF
MORN2
APOBEC3G
TDRD7
STAMBPL1
PTPRO
EXOC3L4
LAG3
PIK3IP1
MAN2B1
PPP2R2B
APLN
PRF1
LAP3
MCOLN2
ZNF101
ARRB2
APOBEC3H
FAM117A
PARVG
SCARA5
LRRC25
KLRD1
SLA2
MEI1
RASGRP3
TRAFD1
FLT3
IL3RA
SASH3
SLA
CCL13
PSMB9
MS4A6A
BTN3A2
GBP5
STX11
SIRPG
SYT11
BLK
FUT7
ZBED2
REC8
IFI30
ADORA2A
GIMAP2
RAMP3
CXCR6
TNFAIP3
TRIM21
PLEKHO1
RASSF2
IFI44
GPR65
CARD11
TMEM156
SUCNR1
TAPBPL
KBTBD8
NKG7
GRK6
CD37
PLA1A
PPP6R1
LILRB3
LRRC8C
CD72
TOX2
IL15
TGM2
PLEKHA2
ICAM3
IQGAP2
OVOL2
PTGDR
TCF7
CSK
SLC15A3
RBPJ
DDX60
MX1
MNDA
TNFRSF8
ZNF671
C4orf47
NR1H3
SEL1L3
PARP11
PARP12
SPNS3
FBP1
SYK
CDC42SE2
IRF2
ELMO1
CFB
BANK1
RAPGEF6
SLC25A4
CYTH1
APOL1
HLA-B
SOCS1
GBP6
P4HA1
ENPP2
BCL2
RAPGEF1
PML
ACP5
DENND1C
ANKRD29
CD1C
IRF1
NCKAP1L
RGL4
SMTN
APOC1
IFI44L
FUCA1
MBP
DENND3
SEMA4D
CD300A
CYFIP2
PPM1M
SLC31A2
CD274
F5
CLEC12A
CR2
PARP9
NPL
TLR10
VPREB3
LCP1
TNFSF13B
IL2RA
P2RY13
IL16
CXorf38
SRGN
ARHGEF1
LILRB4
DENND2D
CPNE5
OAS2
POMT2
CXCL12
ZEB2
XAF1
RASGRP2
GBP4
LY96
TIGIT
CCND2
KIR2DL4
CACNB3
BIRC3
HHEX
VCAM1
TRAF3
SMAP2
DPYD
PTPN22
GMIP
CD38
ALDH2
STK17B
IL18R1
SUSD3
CST3
PTPN6
INSL3
IRAK3
ST3GAL5
ITGAD
CD8A
AKNA
NLRC5
DOCK10
TLR7
LCP2
RNF213
ZBTB32
DEF6
KLRF1
NUAK2
LAIR2
LPXN
KLRB1
C1QA
PLXNC1
CD22
CCDC69
RFX5
NLRP1
RNASE6
SPOCK2
P2RX5
ITGA4
CD79B
LY9
IFITM1
SNX20
MAP4K1
CD19
ST6GALNAC4
BST2
TUBA1A
SH2D1A
IL21R
MYD88
GPR82
REM1
TNFAIP8
GAPT
TXK
ATL1
ANKRD55
PLCL2
ARHGAP15
CYBA
TIFAB
TRAF3IP3
CCL22
DOCK8
LAT
TLR8
PIK3CD
HTRA4
FGD2
MS4A4A
TIMD4
CSF3R
DERL3
CELF2
FGL2
LST1
PHF11
ARHGEF6
ZAP70
CARD17
MYO1G
PLA2G4C
SP110
PILRA
PTGER4
DTHD1
GPSM1
TNFRSF25
CLEC10A
TMC8
CD55
GAB3
CCL4L2
DPT
2020-03-01
LNPEP
SAMD3
LYSMD2
CBLN3
SIGLEC8
C1orf54
CD28
PLA2G7
GHRL
VAMP5
CD14
CH25H
TMEM176B
TYROBP
NCF4
BTK
BIN1
PTPN7
BTN3A3
SLC8A1
PRKCH
CD3G
KIF21B
KLRC1
DUSP5
RASAL3
EFHD2
HOXC13
RAB33A
PARP14
UGCG
MLKL
CRLF3
TNFRSF4
VAV1
LYZ
ZNF683
GIT2
PTGDS
C2
NR3C1
CSF1R
GZMK
IFI16
SLC9A9
GMFG
ABCB1
SIT1
PIP4K2A
RELB
ZNF831
FXYD2
SLFN11
IL10RA
IFIT3
CD53
ASGR2
STK10
PSME2
C1orf162
TOX
IGFLR1
HLA-DOB
TRANK1
MX2
NCR3
FCN1
ETS1
STK4
IFI35
FAM78A
FKBP15
TCL1A
ESM1
PTCRA
MYO1F
KLRG1
GNG8
CXCR5
FCRL3
ACAP1
GIMAP6
IL18BP
DGKA
SH3KBP1
EAF2
WDFY1
SETDB2
PRDM1
RFTN1
SELPLG
IPCEF1
PDE3B
APOBEC3C
STAP1
CD79A
CD40
CXCL11
BTG2
CMKLR1
DENND4A
DHRS9
TNFRSF13B
ADAMDEC1
GP1BA
SH2D3C
LRMP
MZB1
DHX58
GNGT2
TMEM176A
PSMB8
HLA-DRA
CD48
IDO2
PADI4
ERAP2
GNLY
ITGB7
AIF1
PLAC8
IFI27
LEF1
APBB1IP
TMEM119
LGALS9C
SLC2A1
KIR3DL1
RHOG
RAB8B
ARHGAP30
TNIP1
CXorf65
AMPD1
STARD5
EVL
CD86
CD69
PRKCB
SLC2A6
ABI3
IFIH1
CADM3
NFKB1
THEMIS
LTA
GBP1
BHLHE22
CCL25
FGFRL1
VAMP1
ADPGK
STAT4
ATG16L2
HLA-E
CFP
XIRP1
ADA
ACSL5
PTPRE
CLEC4C
TNFRSF17
PREX1
NUB1
GPSM3
CD7
CCR2
TAPBP
CD84
CD80
PLCG2
PTAFR
CCL19
KIR3DL2
TRIM69
TET1
TNFRSF14
GIMAP5
EOMES
ICAM2
IL2RG
CD27
PPP1R16B
CAMK4
DOK2
IDO1
TSHR
PRKD2
IL33
PSME1
RHOF
CELSR2
LAMP3
MAN1C1
ANGPTL4
IRF9
CD160
FERMT3
CTSW
IFNG
POU2F2
ABCG1
CLNK
MGAT1
RTP4
CCL18
HLA-DMB
TSPAN32
RILPL2
UBD
PPM1K
TBC1D2B
UBE2L6
PRR5L
PERP
CCL15
GCH1
RIPK3
HLA-DQA1
GIMAP7
ELF4
PAG1
HVCN1
MPP1
GPR55
IGLL1
TCIRG1
RAC2
TMEM140
ENTPD1
GPRIN3
HLA-DMA
LILRB1
SKAP1
LRRC1
CSF2RA
NFKB2
FGD3
STAT1
ARHGAP4
NAIP
GPR132
KIF17
PRDM8
P2RY8
SLC18A1
MPEG1
PKHD1L1
RBP5
NLRP3
HLA-C
PLEK
CORO1A
SNX10
CD6
IL9R
ITM2A
RNF125
LYN
LRRN3
DEXI
IFFO1
IFIT2
ALOX5AP
SEMA6C
NAALADL1
CASP1
FCRL5
CUX2
ZNF80
CYSLTR1
GNG2
C1S
TMEM163
PNCK
NECAP2
PPP3CC
OTOF
CD247
PARP15
CD2
PATL2
IL18RAP
HK3
LSP1
MS4A7
HCLS1
CD200R1
CTSC
LAT2
SH2D2A
GRAP
PLEKHO2
TSPAN6
WAS
TBXAS1
EVI2A
NLRP7
CCDC88B
RASSF5
PAPLN
RASSF4
C3
FNBP1
WARS
C7
SLC24A4
SLC7A7
CD40LG
SP100
P2RX1
ACP2
UCP2
STAT2
CCR7
PSMB10
GZMB
CCL4
TESC
LILRA5
TNFRSF9
ISG20
FPR3
SIPA1
FCER1G
CD4
MAF
GNAI2
ABCA6
IL7R
PRKAB2
ASPHD2
KCTD12
IGSF6
PSAP
RCSD1
NFKBIA
PSD4
DNAL4
ITK
GZMH
CD163
TNFRSF13C
ATP2A3
PIK3AP1
PPFIA4
BFSP1
MICAL1
GIMAP4
GBP2
CNIH3
TRAF1
ARHGAP9
TRIM38
OASL
MCTP1
ADAM8
CYP2S1
PNOC
SLAMF7
GBE1
MATK
TBC1D10C
RAB37
ADAM28
CNOT6L
FBXL2
CLEC1A
ITGB2
PARM1
SLC27A2
TEX11
TMEM17
ARHGAP25
RNF166
HLA-DOA
CXCL13
SERPINB1
TPK1
ACY3
SPIB
FAM111A
HLA-DPB1
DOCK2
STAB1
ICOS
IL15RA
KLHL6
CCL5
ARHGDIB
CCR4
SERPINA1
IL7
EPSTI1
FBXO6
SLC40A1
GZMA
CLEC9A
CCR6
KIAA0895
CETP
POU2AF1
CLECL1
HLA-DPA1
CTC1
ARHGEF3
GLRX
INPP4B
CYBB
S1PR1
MEOX1
ABI3BP
EVI2B
GTSF1L
ADM
