# Supplementary material for: PPP2R2B downregulation is associated with immune evasion and predicts poor clinical outcomes in triple-negative breast cancer
Source: Cancer Cell Int. 2021 Jan 6;21:13. doi: 10.1186/s12935-020-01707-9 (PMC7788839; doi:10.1186/s12935-020-01707-9)
Supplement: Supplementary file 3 — Additional file 3: TableS3. Primary filter via univariate Cox regression analysis based on TCGA dataset. [file 12935_2020_1707_MOESM3_ESM.xlsx]

## Sheet: Sheet1
TableS3 Primary filter via univariate Cox regression analysis based on TCGA dataset
Gene	HR	z	pvalue	lower	upper
ZNFX1	0.755004	-0.921573	0.356752	0.415314	1.37253
SETX	0.626048	-1.27444	0.202509	0.304656	1.28649
TXNDC11	0.588257	-1.41915	0.155857	0.282696	1.22409
NCF1	0.867377	-1.05228	0.29267	0.66545	1.13058
PDCD1	0.91395	-1.02194	0.306809	0.769088	1.0861
HLA-F	0.892535	-0.802168	0.422456	0.67606	1.17832
IRF4	0.880797	-1.29767	0.194401	0.727139	1.06693
FAM20A	0.812026	-1.39683	0.162464	0.606294	1.08757
CD3D	0.888591	-1.19254	0.233051	0.731799	1.07898
SPINK1	1.15335	1.35548	0.175264	0.938356	1.41762
CLIC5	0.724687	-2.06143	0.0392624	0.533561	0.984276
FGR	0.771324	-1.36226	0.173115	0.530883	1.12066
DIAPH1	0.680207	-0.862492	0.388417	0.283353	1.63288
CD52	0.839875	-1.46177	0.143804	0.664662	1.06128
CD244	0.814306	-1.70233	0.0886932	0.642797	1.03158
ARRDC5	0.7769	-1.64847	0.0992559	0.575458	1.04886
GRAP2	0.678721	-2.08408	0.0371532	0.471417	0.977185
PEX7	1.29611	0.794827	0.426714	0.683723	2.45697
DOCK11	0.749119	-1.35287	0.176096	0.492955	1.1384
P2RY6	1.19713	0.955068	0.339543	0.827526	1.73181
HSD11B1	0.700193	-2.31348	0.0206962	0.51771	0.946996
STAT5A	1.27485	0.901458	0.367345	0.751914	2.16147
BTLA	0.847425	-1.67693	0.0935571	0.69834	1.02834
LPAR6	0.776989	-1.05179	0.292896	0.48552	1.24343
ZFYVE26	0.761446	-0.699559	0.484203	0.354834	1.634
DPEP2	0.825346	-1.03321	0.301506	0.573452	1.18789
CTLA4	0.883896	-1.13917	0.254631	0.714799	1.093
FMNL1	0.826315	-0.935	0.349788	0.553943	1.23261
KEL	0.737458	-1.87289	0.0610836	0.536198	1.01426
WIPF1	0.652945	-2.1917	0.0284011	0.445992	0.95593
SERPING1	0.609729	-2.53176	0.0113493	0.41572	0.89428
ITPR1	0.699057	-1.57807	0.114549	0.448123	1.09051
CYTIP	0.775493	-1.70036	0.0890623	0.578492	1.03958
CD1B	0.843305	-1.82871	0.0674435	0.702518	1.01231
EPN2	1.83255	2.42114	0.0154721	1.12229	2.99231
AGMAT	1.25828	1.1966	0.231461	0.86367	1.83319
RSPO3	0.729394	-2.12914	0.0332429	0.545523	0.97524
ADD3	0.60686	-2.52048	0.0117193	0.411543	0.894874
COL6A6	0.797135	-1.96473	0.0494457	0.635774	0.99945
TAP2	0.77834	-1.24038	0.214836	0.523844	1.15648
HELB	0.500704	-1.89588	0.0579763	0.24491	1.02366
TNFSF14	0.853254	-1.2972	0.194562	0.671341	1.08446
ST3GAL2	0.713543	-0.996549	0.318984	0.367395	1.38582
AIM2	0.869936	-1.37469	0.169226	0.713201	1.06112
PECAM1	0.763442	-1.1537	0.248625	0.482646	1.2076
SH2B3	0.711129	-1.21558	0.224145	0.410426	1.23215
LTB	0.911427	-0.909377	0.363151	0.746297	1.1131
B2M	0.860674	-0.803341	0.421777	0.596844	1.24113
CD3E	0.871757	-1.40693	0.159448	0.720048	1.05543
P2RY10	0.885223	-1.21402	0.224739	0.727064	1.07779
KCNA3	0.862067	-1.30264	0.192699	0.689533	1.07777
CCL17	0.864297	-1.06403	0.287314	0.660687	1.13066
CD33	0.828412	-0.997384	0.318578	0.572258	1.19923
CLEC4A	0.85549	-0.865975	0.386504	0.600893	1.21796
P2RY14	0.792447	-1.35495	0.175433	0.566016	1.10946
HLA-DQB1	0.867454	-1.08478	0.27802	0.67092	1.12156
PI16	1.13104	1.35665	0.174893	0.94671	1.35127
BTN3A1	0.621974	-2.07437	0.0380453	0.397117	0.974151
RAB8A	0.515412	-1.13533	0.256237	0.164148	1.61835
GPR89A	2.21179	2.50183	0.0123555	1.18759	4.11926
GTSF1	0.915637	-0.7457	0.455849	0.726305	1.15432
MFAP4	0.898792	-0.910506	0.362555	0.71434	1.13087
TNFRSF1B	0.757454	-1.51858	0.128869	0.529233	1.08409
MEF2C	0.675504	-1.77321	0.0761945	0.437836	1.04218
TXNIP	0.824528	-0.85582	0.392097	0.530032	1.28265
RUNX3	0.82165	-1.13381	0.256876	0.585071	1.15389
SELL	0.846983	-1.53035	0.125929	0.684703	1.04773
TAP1	0.811863	-1.40184	0.160964	0.606634	1.08652
ESR2	0.821722	-0.936739	0.348893	0.54488	1.23922
JAK2	0.701899	-1.59581	0.110531	0.454434	1.08412
LTA4H	0.614424	-1.08372	0.278487	0.254627	1.48263
ATP6V1B2	0.619347	-1.36108	0.173489	0.310683	1.23467
EIF4E3	0.626083	-1.909	0.0562621	0.38711	1.01258
PSTPIP1	0.843099	-1.23998	0.214984	0.643752	1.10418
CPVL	0.654434	-1.98801	0.0468104	0.430853	0.994036
CARD16	0.821832	-1.07788	0.281086	0.575213	1.17419
NLRC4	1.30998	0.910813	0.362394	0.7327	2.34208
UBASH3A	0.879894	-1.25675	0.208846	0.72072	1.07422
PTK2B	0.829046	-0.88628	0.375467	0.547671	1.25498
ANKRD22	0.793318	-1.76561	0.0774618	0.613517	1.02581
DNASE1L3	0.865559	-1.23929	0.21524	0.688857	1.08759
MVP	0.77746	-1.1762	0.239515	0.511103	1.18263
FCER2	0.923088	-0.839516	0.40118	0.765772	1.11272
PYHIN1	0.831903	-1.81226	0.0699457	0.68176	1.01511
SELE	0.908556	-0.897994	0.369189	0.736969	1.12009
CXCL10	0.919058	-1.00603	0.314401	0.779698	1.08333
ITPRIPL1	0.703962	-2.17538	0.0296018	0.513092	0.965837
TRPV2	0.775054	-1.08513	0.277864	0.489152	1.22806
CXCL9	0.894146	-1.57505	0.115244	0.777932	1.02772
SIDT1	0.833793	-1.18991	0.234083	0.618057	1.12483
ADRB2	0.879011	-0.989261	0.322536	0.680822	1.13489
CD226	0.766972	-1.84992	0.0643256	0.579034	1.01591
CXCR3	0.915499	-0.902061	0.367025	0.755699	1.10909
GPBAR1	0.848273	-0.844964	0.398131	0.57912	1.24252
GYPC	0.763775	-1.38011	0.167552	0.520906	1.11988
HCST	0.832237	-1.11202	0.266129	0.602116	1.15031
IRF7	0.859986	-0.957504	0.338313	0.631536	1.17107
SELP	0.926682	-0.863121	0.388071	0.779537	1.1016
TTLL1	0.781937	-0.70473	0.480978	0.394517	1.54981
BATF2	0.866677	-1.43673	0.150794	0.71299	1.05349
CASP4	0.724764	-1.29216	0.196302	0.444776	1.18101
CD74	0.798797	-1.69089	0.0908569	0.615669	1.03639
CST7	0.738697	-2.2688	0.0232806	0.56864	0.959611
PTPRC	0.870243	-1.19348	0.23268	0.692656	1.09336
ST8SIA4	0.761927	-1.17279	0.24088	0.48369	1.20022
EPHB4	1.32355	0.739804	0.459419	0.629816	2.78142
ALDH1A1	0.88799	-0.741694	0.458273	0.648746	1.21546
RCN2	0.693678	-1.0165	0.309391	0.342679	1.4042
FASLG	0.89304	-1.36545	0.172113	0.759191	1.05049
TAGAP	0.847393	-1.07172	0.283846	0.625989	1.14711
CBX7	0.671404	-1.48128	0.138532	0.39633	1.13739
CD5	0.831064	-1.64709	0.0995388	0.666811	1.03578
TGFBR2	0.670106	-1.82465	0.0680534	0.435908	1.03013
MYO7A	0.732703	-1.76421	0.0776961	0.518643	1.03511
GPR18	0.883323	-1.00484	0.314975	0.693464	1.12516
VPS13C	0.611524	-2.12337	0.0337231	0.388386	0.962861
INPP5D	0.840226	-0.884551	0.376399	0.571315	1.23571
IKZF3	0.747512	-2.18302	0.0290343	0.575639	0.970703
GZMM	0.883737	-1.09522	0.273421	0.708377	1.10251
S1PR4	0.782186	-1.83994	0.0657765	0.60209	1.01615
XRN1	0.560921	-1.85915	0.0630058	0.304921	1.03185
LGALS2	0.814296	-1.38901	0.16483	0.609384	1.08811
ISCU	0.561361	-1.1642	0.244344	0.212365	1.48389
CTSZ	0.685052	-1.26352	0.206401	0.380977	1.23182
GPA33	0.865354	-1.13914	0.254646	0.674733	1.10983
CR1	0.881971	-0.88605	0.37559	0.668033	1.16442
ETV7	0.908741	-0.755286	0.450077	0.708913	1.1649
SP140	0.886966	-1.00708	0.313899	0.702302	1.12019
PIM2	0.782277	-1.36241	0.173068	0.549478	1.11371
SLAMF1	0.87661	-1.33979	0.180314	0.723	1.06286
RGS18	0.881377	-0.878732	0.379546	0.66504	1.16809
MR1	0.687869	-1.55586	0.119741	0.429346	1.10206
XCL1	0.775408	-2.0442	0.0409342	0.607593	0.989574
IL6ST	0.694887	-1.519	0.128763	0.434446	1.11146
TRAT1	0.871098	-1.54501	0.122345	0.731202	1.03776
DRAM1	0.782274	-1.02944	0.303275	0.490143	1.24852
CDX1	0.819731	-1.30907	0.190511	0.608721	1.10389
EGFL6	0.775002	-2.03028	0.0423281	0.605954	0.991211
APOBEC3G	0.832038	-1.31589	0.188212	0.632702	1.09418
STAMBPL1	0.720723	-1.6737	0.0941904	0.491145	1.05761
LAG3	0.919574	-0.748952	0.453886	0.738405	1.14519
PIK3IP1	0.760598	-0.869077	0.384805	0.410331	1.40986
MAN2B1	0.660939	-1.23343	0.217414	0.342288	1.27623
PPP2R2B	0.640014	-2.86876	0.0041209	0.47182	0.868166
APLN	0.883869	-0.686472	0.492415	0.621325	1.25735
PRF1	0.800854	-1.87683	0.0605409	0.635089	1.00988
LAP3	0.795993	-0.992696	0.320858	0.507301	1.24897
MCOLN2	0.845185	-0.989724	0.322309	0.60575	1.17926
APOBEC3H	0.897217	-0.90406	0.365963	0.70922	1.13505
PARVG	0.818538	-1.13139	0.257892	0.578618	1.15794
KLRD1	0.730958	-2.77422	0.00553337	0.585779	0.912118
SLA2	0.824603	-1.7038	0.0884176	0.660537	1.02942
MEI1	0.784479	-1.47751	0.139538	0.568513	1.08249
RASGRP3	0.760683	-0.900991	0.367593	0.419547	1.3792
TRAFD1	0.617485	-1.17153	0.241385	0.275643	1.38327
FLT3	0.854286	-1.51209	0.130512	0.696542	1.04775
SASH3	0.86416	-1.02483	0.305442	0.65363	1.1425
SLA	0.79164	-1.39224	0.16385	0.56974	1.09996
CCL13	0.836321	-1.68147	0.092672	0.67903	1.03005
PSMB9	0.845171	-1.23204	0.217935	0.646733	1.10449
MS4A6A	0.882596	-0.699636	0.484155	0.622041	1.25229
BTN3A2	0.686573	-1.72679	0.0842059	0.448043	1.05209
GBP5	0.862755	-1.74645	0.0807335	0.731033	1.01821
STX11	0.732627	-1.79546	0.0725802	0.521659	1.02892
SIRPG	0.900367	-1.1179	0.263612	0.749041	1.08227
SYT11	0.730275	-1.38964	0.164639	0.468755	1.1377
BLK	0.851853	-1.68538	0.0919161	0.706942	1.02647
FUT7	0.863922	-1.25482	0.209546	0.687465	1.08567
ZBED2	0.873617	-1.56904	0.116638	0.737943	1.03424
GIMAP2	0.854414	-0.931858	0.35141	0.613687	1.18957
RAMP3	0.849141	-0.797784	0.424996	0.5682	1.26899
CXCR6	0.851762	-1.56596	0.117358	0.696794	1.0412
TNFAIP3	0.858105	-0.736664	0.461327	0.571109	1.28932
TRIM21	0.724104	-1.37891	0.167924	0.457639	1.14572
PLEKHO1	0.701605	-1.32502	0.185165	0.415368	1.18509
RASSF2	0.818912	-0.968662	0.332714	0.546618	1.22685
IFI44	0.857039	-1.0756	0.282106	0.647014	1.13524
CARD11	0.883739	-0.940977	0.346717	0.683159	1.14321
TMEM156	0.89171	-0.850962	0.394791	0.684821	1.1611
TAPBPL	0.719098	-1.57013	0.116385	0.476452	1.08532
KBTBD8	0.848633	-0.904075	0.365956	0.594553	1.21129
NKG7	0.868021	-1.35527	0.17533	0.707351	1.06519
GRK6	0.597184	-1.51651	0.129392	0.306723	1.16271
CD37	0.789352	-1.46656	0.142496	0.575413	1.08283
PLA1A	0.813626	-1.20415	0.228531	0.581602	1.13821
PPP6R1	0.569699	-1.40564	0.159833	0.259972	1.24843
LILRB3	0.83363	-0.964176	0.334958	0.575876	1.20675
LRRC8C	0.77673	-1.41535	0.156965	0.547416	1.1021
TOX2	0.720762	-2.26464	0.0235347	0.542896	0.956903
IL15	0.810048	-1.44463	0.148563	0.608674	1.07804
TGM2	0.784233	-1.24381	0.213571	0.534704	1.15021
PLEKHA2	0.742145	-1.30801	0.19087	0.474706	1.16025
ICAM3	0.790669	-1.85592	0.0634649	0.61698	1.01325
IQGAP2	0.748251	-1.41561	0.156889	0.500796	1.11798
OVOL2	1.26198	0.912856	0.361318	0.765746	2.0798
TCF7	0.812778	-0.926243	0.35432	0.524166	1.2603
MNDA	0.80101	-1.36099	0.173515	0.581925	1.10258
TNFRSF8	0.748401	-1.58459	0.11306	0.52294	1.07107
ZNF671	0.80496	-1.02957	0.30321	0.532599	1.2166
SEL1L3	0.659977	-1.95682	0.0503688	0.435279	1.00067
PARP12	0.769534	-1.10023	0.271232	0.482562	1.22716
FBP1	0.772333	-1.48173	0.138412	0.548779	1.08695
SYK	0.783029	-1.08099	0.279702	0.502555	1.22003
CDC42SE2	0.633102	-1.09303	0.274382	0.278924	1.43701
IRF2	0.53371	-1.47922	0.139082	0.232265	1.22638
ELMO1	0.733195	-1.23325	0.217482	0.447731	1.20066
CFB	0.862814	-1.45032	0.146968	0.706832	1.05322
BANK1	0.822001	-1.87937	0.0601942	0.67003	1.00844
RAPGEF6	0.63613	-0.784201	0.432922	0.205374	1.97036
SLC25A4	0.813505	-0.868063	0.38536	0.510465	1.29645
CYTH1	0.395624	-2.25149	0.0243544	0.176486	0.88686
APOL1	0.835685	-1.24677	0.212484	0.630218	1.10814
HLA-B	0.847414	-1.01471	0.310245	0.615472	1.16676
SOCS1	0.787154	-1.53997	0.123568	0.58046	1.06745
GBP6	0.888811	-1.2065	0.227623	0.733922	1.07639
P4HA1	0.777482	-0.98652	0.323878	0.471542	1.28192
ENPP2	0.807294	-1.5454	0.122249	0.615353	1.05911
BCL2	0.86265	-0.841662	0.399977	0.611526	1.2169
DENND1C	0.70559	-1.11695	0.264017	0.382648	1.30108
CD1C	0.831981	-1.83643	0.0662944	0.68368	1.01245
IRF1	0.82415	-1.20736	0.227292	0.602082	1.12812
NCKAP1L	0.860903	-0.983089	0.325563	0.638666	1.16047
RGL4	0.692283	-1.98761	0.0468554	0.481713	0.994899
IFI44L	0.890427	-1.04545	0.295813	0.716321	1.10685
FUCA1	0.798855	-0.753705	0.451027	0.445495	1.4325
MBP	1.24049	1.03789	0.299319	0.825758	1.8635
SEMA4D	0.597887	-1.76349	0.0778171	0.33756	1.05898
CD300A	1.3749	1.32282	0.185895	0.857828	2.20366
CYFIP2	0.714504	-2.50872	0.0121168	0.54947	0.929105
CD274	0.795248	-1.67987	0.092983	0.608717	1.03894
F5	0.787788	-1.81987	0.0687793	0.609318	1.01853
CLEC12A	0.813735	-1.89709	0.0578156	0.657656	1.00685
CR2	0.883541	-1.44004	0.149855	0.746515	1.04572
PARP9	0.762648	-1.34159	0.179729	0.513344	1.13303
NPL	0.815571	-0.705849	0.480282	0.463034	1.43652
TLR10	0.845437	-1.55295	0.120434	0.683993	1.04499
VPREB3	0.847689	-1.13413	0.256741	0.637115	1.12786
LCP1	0.798091	-1.64087	0.100824	0.609618	1.04483
TNFSF13B	0.840344	-1.13069	0.258184	0.621599	1.13607
P2RY13	0.819716	-1.54472	0.122413	0.636969	1.05489
IL16	0.791891	-1.48402	0.137803	0.581878	1.0777
SRGN	0.868968	-0.808383	0.41887	0.618181	1.2215
CPNE5	0.651715	-2.21167	0.0269898	0.44594	0.952442
OAS2	0.898287	-0.805748	0.420388	0.691987	1.16609
POMT2	2.07246	1.50279	0.132893	0.801161	5.3611
CXCL12	0.80895	-1.18007	0.237972	0.56884	1.15041
ZEB2	0.818596	-0.932744	0.350952	0.537531	1.24662
XAF1	0.833098	-1.67757	0.0934305	0.673042	1.03122
RASGRP2	0.888524	-0.692138	0.488851	0.635789	1.24173
GBP4	0.824319	-1.79912	0.0719999	0.667866	1.01742
TIGIT	0.913546	-0.914629	0.360387	0.752626	1.10887
CCND2	0.680197	-2.23297	0.0255511	0.484988	0.953977
KIR2DL4	0.824222	-2.1561	0.0310762	0.691394	0.982569
CACNB3	1.75695	1.88787	0.0590431	0.978709	3.15402
BIRC3	0.860091	-1.35066	0.176805	0.69113	1.07036
HHEX	0.79687	-0.933402	0.350612	0.494675	1.28367
VCAM1	0.764926	-1.75704	0.0789118	0.567279	1.03143
SMAP2	0.679293	-1.11977	0.26281	0.345226	1.33663
DPYD	0.730273	-1.99091	0.0464904	0.535911	0.995126
PTPN22	0.759468	-1.72715	0.0841411	0.555791	1.03778
CD38	0.868619	-1.47235	0.140926	0.720113	1.04775
STK17B	0.714606	-1.30348	0.19241	0.431157	1.1844
IL18R1	0.858517	-0.882332	0.377597	0.611762	1.2048
CST3	0.761016	-1.1974	0.231151	0.48669	1.18997
INSL3	0.827505	-1.02031	0.307582	0.575191	1.1905
IRAK3	0.820294	-1.12762	0.259482	0.581347	1.15745
ST3GAL5	0.601896	-2.65299	0.00797813	0.413654	0.875801
AKNA	0.806342	-0.985551	0.324354	0.52555	1.23716
NLRC5	0.823701	-1.25275	0.210295	0.608119	1.11571
DOCK10	0.823205	-1.17585	0.239655	0.595214	1.13853
LCP2	0.817055	-1.14121	0.253784	0.577493	1.15599
RNF213	0.793855	-1.15619	0.247604	0.536763	1.17408
DEF6	0.755061	-1.24439	0.213357	0.485063	1.17535
KLRF1	0.737444	-2.39133	0.0167873	0.574538	0.946542
NUAK2	0.682112	-2.08116	0.0374196	0.475758	0.977969
LPXN	0.764452	-1.26297	0.206599	0.503878	1.15978
KLRB1	0.787404	-1.93341	0.0531855	0.617973	1.00329
CCDC69	0.79234	-1.52823	0.126454	0.587848	1.06797
RNASE6	0.868717	-0.715319	0.474412	0.590753	1.27747
SPOCK2	0.830151	-1.26494	0.205891	0.62215	1.10769
ITGA4	0.797953	-1.44022	0.149805	0.586921	1.08486
LY9	0.888364	-1.08483	0.277997	0.717315	1.1002
IFITM1	0.771127	-1.75006	0.0801085	0.576385	1.03166
SNX20	0.834284	-1.33032	0.183413	0.63883	1.08954
CD19	0.896203	-1.22058	0.222245	0.751592	1.06864
ST6GALNAC4	1.24903	0.918996	0.358098	0.777334	2.00697
BST2	0.836269	-1.45097	0.146789	0.656827	1.06473
TUBA1A	1.3794	1.56503	0.117576	0.922039	2.06362
SH2D1A	0.869102	-1.54017	0.12352	0.726999	1.03898
IL21R	0.795682	-1.9039	0.0569228	0.628864	1.00675
MYD88	0.661015	-1.20008	0.23011	0.336187	1.2997
REM1	0.873792	-0.809054	0.418484	0.630183	1.21157
TNFAIP8	0.546139	-2.25017	0.0244382	0.322468	0.924953
TXK	0.693152	-2.273	0.023026	0.505333	0.950777
ATL1	0.738942	-1.34601	0.1783	0.475652	1.14797
ANKRD55	0.741129	-2.20895	0.0271781	0.568137	0.966796
PLCL2	0.712061	-1.92978	0.0536343	0.504345	1.00533
ARHGAP15	0.750255	-1.53873	0.12387	0.520302	1.08184
TIFAB	0.875017	-1.35885	0.174194	0.721744	1.06084
TRAF3IP3	0.787139	-1.59573	0.11055	0.586645	1.05615
CCL22	0.865627	-1.09405	0.273933	0.668437	1.12099
TLR8	0.841902	-1.50567	0.132152	0.672934	1.0533
FGD2	0.881552	-0.757978	0.448464	0.636314	1.22131
DERL3	0.832537	-1.29618	0.194915	0.631023	1.0984
FGL2	0.873406	-1.05227	0.292674	0.678774	1.12385
LST1	0.819499	-1.08062	0.279866	0.571147	1.17584
PHF11	1.40315	1.03215	0.302003	0.737504	2.6696
ARHGEF6	0.750761	-1.49181	0.135749	0.515151	1.09413
ZAP70	0.888251	-1.05692	0.290547	0.713018	1.10655
CARD17	0.87192	-1.30797	0.190884	0.710038	1.07071
MYO1G	0.853762	-0.944563	0.344882	0.61498	1.18526
PLA2G4C	1.33215	1.31947	0.187012	0.870041	2.03971
PTGER4	0.704281	-1.90564	0.0566976	0.491079	1.01004
DTHD1	0.849875	-1.5089	0.131325	0.688005	1.04983
GPSM1	1.18557	0.728602	0.466245	0.750004	1.87408
TNFRSF25	1.25391	1.05896	0.289616	0.824883	1.90607
CLEC10A	0.897163	-1.20656	0.2276	0.752168	1.07011
TMC8	0.852429	-0.950455	0.341881	0.61329	1.18481
GAB3	0.80828	-1.14396	0.252638	0.56129	1.16396
CCL4L2	1.19188	1.20757	0.227213	0.896399	1.58477
2020-03-01	0.517401	-1.65255	0.0984217	0.236821	1.13041
LNPEP	0.760155	-0.798833	0.424387	0.387874	1.48975
SAMD3	0.861918	-1.30867	0.190648	0.689946	1.07676
CBLN3	0.79786	-1.15372	0.248615	0.543649	1.17094
SIGLEC8	1.11033	0.849387	0.395666	0.87211	1.41362
CD28	0.831957	-1.29527	0.195227	0.629796	1.09901
PLA2G7	0.763397	-1.45387	0.145982	0.530502	1.09854
GHRL	0.770135	-1.64138	0.100719	0.563788	1.052
CD14	1.19638	0.826571	0.40848	0.782036	1.83025
CH25H	0.663614	-2.54713	0.0108613	0.484042	0.909804
BIN1	0.768738	-1.44839	0.147509	0.538534	1.09735
PTPN7	0.873763	-1.05625	0.290854	0.680212	1.12239
BTN3A3	0.629984	-2.30868	0.0209612	0.425569	0.932587
PRKCH	0.645863	-1.4029	0.160648	0.350663	1.18957
CD3G	0.882312	-1.20294	0.228998	0.719488	1.08198
KIF21B	0.559497	-2.09282	0.0363653	0.324792	0.963807
KLRC1	0.785369	-2.42172	0.0154473	0.645883	0.954978
DUSP5	0.800771	-0.760135	0.447174	0.451554	1.42006
RASAL3	0.817106	-1.29077	0.196784	0.601281	1.1104
EFHD2	0.8325	-0.704429	0.481165	0.499881	1.38644
HOXC13	1.29961	1.75615	0.0790629	0.970043	1.74114
PARP14	0.759197	-1.70174	0.088804	0.552783	1.04269
VAV1	0.858911	-1.0007	0.31697	0.637646	1.15695
LYZ	0.856762	-1.35765	0.174573	0.685385	1.07099
ZNF683	0.902363	-1.15521	0.248006	0.758019	1.07419
GIT2	0.671756	-0.980874	0.326655	0.303353	1.48756
PTGDS	0.853746	-1.32156	0.186313	0.675282	1.07938
NR3C1	0.566632	-2.01627	0.0437714	0.326206	0.984261
GZMK	0.890409	-1.44742	0.147781	0.760901	1.04196
IFI16	0.654638	-2.61079	0.00903323	0.476289	0.899771
SLC9A9	0.693799	-1.70798	0.0876392	0.456083	1.05541
GMFG	0.718152	-1.492	0.1357	0.464873	1.10942
ABCB1	0.802313	-1.78324	0.0745476	0.629808	1.02207
SIT1	0.90607	-0.853523	0.393369	0.722423	1.1364
ZNF831	0.861779	-1.5798	0.114154	0.716548	1.03645
FXYD2	0.882144	-0.734648	0.462554	0.631312	1.23264
SLFN11	0.68741	-1.57447	0.115379	0.431098	1.09611
IL10RA	0.828576	-1.16271	0.244946	0.603485	1.13762
CD53	0.876822	-0.848659	0.396071	0.647243	1.18784
PSME2	0.669938	-1.58302	0.113417	0.407986	1.10008
C1orf162	0.831164	-0.820439	0.411966	0.534349	1.29285
TOX	0.877248	-1.38594	0.165765	0.728932	1.05574
IGFLR1	0.745041	-1.33556	0.181694	0.483728	1.14752
HLA-DOB	0.735723	-2.1605	0.0307336	0.55693	0.971915
TRANK1	0.710993	-1.67669	0.0936024	0.477204	1.05932
NCR3	0.875767	-1.28092	0.200222	0.714884	1.07286
FCN1	0.883452	-1.11648	0.264215	0.710736	1.09814
ETS1	0.787169	-1.15784	0.246929	0.52497	1.18032
STK4	0.653392	-1.13355	0.256983	0.31304	1.36379
IFI35	0.861763	-0.897882	0.369248	0.622799	1.19242
FAM78A	0.766302	-1.34923	0.177263	0.520564	1.12805
TCL1A	0.946274	-0.696368	0.486198	0.810055	1.1054
MYO1F	0.873454	-0.719916	0.471577	0.60432	1.26245
KLRG1	0.810206	-1.05498	0.291434	0.548002	1.19787
FCRL3	0.884651	-1.36377	0.17264	0.741778	1.05504
ACAP1	0.834966	-1.10818	0.267786	0.606916	1.14871
GIMAP6	0.79379	-1.29613	0.19493	0.559815	1.12556
IL18BP	0.698118	-1.80546	0.0710025	0.472609	1.03123
SH3KBP1	0.753938	-1.30223	0.192837	0.492851	1.15333
EAF2	0.840335	-0.675682	0.499243	0.507353	1.39186
WDFY1	0.616345	-1.3744	0.169317	0.309102	1.22898
PRDM1	0.723922	-1.57299	0.11572	0.484024	1.08272
RFTN1	0.634912	-1.79166	0.0731869	0.386273	1.0436
SELPLG	0.804092	-1.2309	0.218362	0.568228	1.13786
APOBEC3C	0.723235	-1.82308	0.068291	0.510497	1.02463
CD79A	0.870194	-1.55987	0.11879	0.730709	1.03631
CD40	0.749346	-1.55928	0.118929	0.52139	1.07697
CXCL11	0.919315	-0.979329	0.327417	0.776863	1.08789
BTG2	0.726178	-1.20884	0.226724	0.43226	1.21995
CMKLR1	0.811797	-1.22271	0.221441	0.581159	1.13397
DENND4A	0.365617	-2.5899	0.00960047	0.170741	0.782918
GP1BA	0.865027	-0.793625	0.427414	0.604667	1.23749
SH2D3C	0.787713	-0.814797	0.415188	0.443696	1.39846
MZB1	0.909017	-1.15439	0.248339	0.773099	1.06883
GNGT2	0.809741	-1.13394	0.256822	0.562245	1.16618
PSMB8	0.849344	-0.881453	0.378073	0.590741	1.22115
HLA-DRA	0.795929	-1.69106	0.090825	0.610922	1.03696
CD48	0.872474	-1.05664	0.290678	0.677412	1.1237
IDO2	0.825186	-1.61027	0.10734	0.653103	1.04261
ERAP2	0.834513	-1.50241	0.132991	0.659082	1.05664
GNLY	0.872582	-1.46075	0.144085	0.726747	1.04768
ITGB7	0.890077	-0.932398	0.351131	0.696821	1.13693
AIF1	0.823477	-0.967292	0.333398	0.555573	1.22057
IFI27	0.895279	-0.856841	0.391533	0.695132	1.15305
LEF1	0.51269	-3.05983	0.00221465	0.334198	0.786514
APBB1IP	0.814734	-1.05698	0.290519	0.557202	1.19129
KIR3DL1	0.873336	-0.987015	0.323635	0.667393	1.14283
RAB8B	0.5411	-2.24967	0.0244696	0.316886	0.923957
ARHGAP30	0.858729	-0.713359	0.475623	0.565101	1.30493
TNIP1	0.738098	-0.914518	0.360445	0.385	1.41504
AMPD1	0.848528	-1.33744	0.181078	0.667006	1.07945
STARD5	0.75904	-1.2451	0.213095	0.491795	1.17151
EVL	0.789412	-0.681026	0.495855	0.399713	1.55905
CD69	0.904747	-0.812396	0.416565	0.710634	1.15188
PRKCB	0.866655	-1.40392	0.160344	0.7097	1.05832
ABI3	0.853943	-0.751104	0.45259	0.565583	1.28932
IFIH1	0.882276	-0.742987	0.45749	0.634033	1.22771
CADM3	0.849428	-1.64818	0.0993165	0.699594	1.03135
THEMIS	0.879451	-1.34146	0.179772	0.728955	1.06102
LTA	0.874537	-1.05067	0.293408	0.681035	1.12302
GBP1	0.723372	-2.5209	0.0117056	0.562363	0.930478
BHLHE22	1.12932	0.945851	0.344225	0.877751	1.45299
CCL25	0.689147	-2.76889	0.00562475	0.529494	0.896939
VAMP1	0.783583	-0.849879	0.395393	0.446506	1.37513
ADPGK	0.667471	-0.873514	0.382383	0.269463	1.65335
STAT4	0.76724	-1.64314	0.100355	0.559339	1.05242
ATG16L2	1.46432	1.27843	0.201096	0.816019	2.62766
HLA-E	0.770658	-1.10645	0.268532	0.48579	1.22257
CFP	0.800757	-1.09698	0.272649	0.538377	1.19101
ADA	0.703184	-1.2988	0.194011	0.413321	1.19633
ACSL5	0.783415	-1.55618	0.119665	0.576074	1.06538
TNFRSF17	0.899892	-1.19167	0.233391	0.756566	1.07037
NUB1	0.623987	-1.40729	0.15934	0.323529	1.20348
GPSM3	0.741813	-1.42624	0.153799	0.492097	1.11825
CCR2	0.821221	-1.87535	0.0607441	0.668438	1.00893
TAPBP	0.706984	-1.33769	0.180998	0.42537	1.17504
PLCG2	1.23696	0.949601	0.342315	0.79751	1.91855
PTAFR	0.820324	-1.22743	0.219662	0.597912	1.12547
CCL19	0.938163	-0.940429	0.346998	0.821302	1.07165
KIR3DL2	0.824011	-1.3821	0.166941	0.626205	1.0843
TRIM69	0.632537	-1.76708	0.0772149	0.380592	1.05127
TNFRSF14	0.823924	-0.990897	0.321736	0.561713	1.20854
GIMAP5	0.840323	-1.28188	0.199884	0.64406	1.09639
EOMES	0.850816	-1.34208	0.179571	0.671999	1.07722
ICAM2	0.771953	-1.12816	0.259253	0.492381	1.21027
IL2RG	0.849407	-1.45533	0.145578	0.681793	1.05823
CD27	0.8969	-0.948572	0.342838	0.716312	1.12302
PPP1R16B	0.768311	-1.99011	0.0465787	0.592664	0.996015
CAMK4	0.741337	-1.94237	0.0520918	0.548094	1.00271
DOK2	0.86076	-0.940561	0.34693	0.629778	1.17646
IDO1	0.905366	-1.30963	0.19032	0.780203	1.05061
TSHR	0.820599	-1.64994	0.0989553	0.648825	1.03785
IL33	0.835287	-1.79591	0.0725084	0.686327	1.01658
PSME1	0.656567	-1.48926	0.13642	0.377403	1.14223
RHOF	0.857874	-0.813004	0.416216	0.592819	1.24144
LAMP3	0.750885	-2.13441	0.0328092	0.577187	0.976856
ANGPTL4	1.11231	0.781902	0.434272	0.851826	1.45246
IRF9	0.806996	-1.08733	0.276893	0.548279	1.18779
CD160	0.865295	-0.698727	0.484723	0.576643	1.29844
CTSW	0.859031	-1.37194	0.170081	0.691407	1.06729
IFNG	0.839046	-2.08793	0.0368042	0.711611	0.989302
POU2F2	0.797976	-1.14993	0.250172	0.543175	1.1723
ABCG1	0.654416	-2.00585	0.0448726	0.432435	0.990348
CLNK	0.799313	-1.9028	0.0570673	0.634615	1.00675
CCL18	0.930482	-0.765553	0.443942	0.773738	1.11898
HLA-DMB	0.785149	-1.54267	0.12291	0.577417	1.06762
TSPAN32	0.78089	-1.55759	0.119331	0.572047	1.06598
UBD	0.907912	-1.32981	0.183581	0.787418	1.04684
TBC1D2B	0.671242	-1.25515	0.209426	0.3602	1.25088
UBE2L6	0.820857	-1.21185	0.225572	0.596497	1.1296
PRR5L	0.67749	-1.58119	0.113834	0.418118	1.09776
PERP	1.22479	0.88779	0.374653	0.782796	1.91635
CCL15	0.828232	-0.813305	0.416043	0.525907	1.30435
GCH1	0.623172	-1.85645	0.063389	0.378237	1.02672
RIPK3	0.758153	-1.56976	0.11647	0.536568	1.07125
HLA-DQA1	0.818206	-1.69175	0.0906938	0.6485	1.03232
GIMAP7	0.764075	-1.69497	0.0900815	0.559758	1.04297
PAG1	0.71027	-1.80853	0.0705234	0.490237	1.02906
HVCN1	0.825004	-0.837536	0.402291	0.525957	1.29408
GPR55	0.825201	-1.64685	0.0995892	0.65653	1.0372
IGLL1	0.908833	-0.877115	0.380424	0.73403	1.12526
RAC2	0.8447	-1.07469	0.282511	0.620908	1.14915
TMEM140	0.774086	-0.880449	0.378616	0.437747	1.36885
ENTPD1	0.46605	-1.47423	0.140419	0.168896	1.28601
GPRIN3	0.712773	-1.90595	0.0566564	0.503194	1.00964
HLA-DMA	0.73511	-1.7513	0.0798948	0.520932	1.03735
CSF2RA	0.856454	-0.934881	0.34985	0.618897	1.18519
NFKB2	0.84302	-0.712276	0.476294	0.526946	1.34868
FGD3	0.780521	-1.02628	0.304758	0.486254	1.25287
STAT1	0.784602	-1.45066	0.146875	0.565342	1.0889
KIF17	0.739785	-1.20132	0.229628	0.452429	1.20965
PRDM8	0.750424	-1.64092	0.100813	0.532561	1.05741
P2RY8	0.765986	-1.50347	0.132717	0.541114	1.08431
SLC18A1	0.666874	-2.37436	0.0175795	0.477306	0.931731
MPEG1	0.857429	-1.01563	0.309805	0.637211	1.15375
PKHD1L1	0.838292	-1.57208	0.115932	0.672807	1.04448
RBP5	0.912797	-0.707973	0.478962	0.709046	1.1751
HLA-C	0.812005	-0.967676	0.333206	0.532569	1.23806
CORO1A	0.867641	-0.816108	0.414439	0.616962	1.22018
SNX10	0.830153	-0.822712	0.410672	0.532804	1.29345
CD6	0.838812	-1.15429	0.24838	0.62237	1.13053
IL9R	0.865567	-1.14591	0.251833	0.676175	1.10801
ITM2A	0.86636	-0.942484	0.345945	0.642892	1.16751
RNF125	0.706916	-1.4287	0.15309	0.439262	1.13766
LYN	1.18924	0.783671	0.433233	0.770943	1.83448
LRRN3	0.820471	-1.2968	0.194699	0.608388	1.10649
DEXI	1.31766	0.820795	0.411763	0.681906	2.54616
IFFO1	0.799595	-0.89988	0.368184	0.491268	1.30143
ALOX5AP	0.850872	-0.886839	0.375166	0.595471	1.21582
FCRL5	0.894957	-1.39784	0.162162	0.765987	1.04564
CUX2	1.20458	1.72694	0.0841788	0.975197	1.48792
ZNF80	0.870178	-1.16718	0.243136	0.688963	1.09906
CYSLTR1	0.787426	-1.44892	0.14736	0.569918	1.08795
GNG2	0.679648	-1.5871	0.112491	0.421857	1.09497
C1S	0.752841	-2.16701	0.0302343	0.582353	0.97324
TMEM163	0.840938	-0.994103	0.320173	0.597625	1.18331
PPP3CC	0.688427	-1.19798	0.230926	0.373752	1.26804
OTOF	0.907806	-0.844268	0.39852	0.725227	1.13635
CD247	0.797419	-1.71599	0.0861646	0.615737	1.03271
PARP15	0.84932	-1.29718	0.194568	0.663594	1.08703
CD2	0.879164	-1.32753	0.184332	0.726935	1.06327
PATL2	0.875269	-0.913193	0.361141	0.657598	1.16499
IL18RAP	0.835943	-1.63907	0.101199	0.67471	1.03571
HK3	0.900962	-0.726755	0.467376	0.680074	1.1936
HCLS1	0.797395	-1.2982	0.194218	0.566533	1.12233
CD200R1	0.762515	-1.82917	0.0673736	0.570265	1.01958
CTSC	0.828475	-0.926331	0.354274	0.556381	1.23364
WAS	0.806553	-1.17116	0.241534	0.562835	1.15581
EVI2A	0.716867	-1.77129	0.0765127	0.495997	1.03609
RASSF5	0.729689	-1.42091	0.155342	0.472449	1.12699
PAPLN	0.772247	-1.46273	0.143542	0.546207	1.09183
C3	0.911055	-0.814205	0.415528	0.728048	1.14006
WARS	0.67477	-1.96779	0.0490925	0.456027	0.998437
CD40LG	0.846949	-1.78059	0.074979	0.705419	1.01687
SP100	0.726682	-1.18933	0.234311	0.429384	1.22982
P2RX1	0.836142	-1.55011	0.121116	0.666823	1.04845
ACP2	0.492787	-1.61169	0.10703	0.208403	1.16524
STAT2	0.607123	-1.5186	0.128863	0.318834	1.15608
CCR7	0.891685	-1.20257	0.229142	0.739718	1.07487
GZMB	0.821456	-2.1325	0.0329657	0.685613	0.984213
CCL4	0.887529	-0.92134	0.356873	0.688575	1.14397
TESC	0.780155	-1.24442	0.213346	0.527673	1.15344
TNFRSF9	0.879818	-1.12706	0.259716	0.704194	1.09924
SIPA1	1.27173	0.739018	0.459896	0.672243	2.40583
CD4	0.828449	-1.13757	0.255301	0.599022	1.14575
GNAI2	0.667149	-1.00597	0.314429	0.303215	1.46789
IL7R	0.869901	-1.36557	0.172075	0.712184	1.06254
PRKAB2	1.58502	1.39796	0.162124	0.830965	3.02335
ASPHD2	0.651569	-2.15129	0.0314531	0.441028	0.962619
IGSF6	0.826585	-1.16075	0.245743	0.599273	1.14012
NFKBIA	0.750002	-0.937791	0.348352	0.411098	1.36829
PSD4	0.679901	-1.17943	0.238226	0.358102	1.29088
ITK	0.847449	-1.69715	0.0896683	0.699996	1.02596
GZMH	0.850814	-1.64798	0.0993571	0.702079	1.03106
TNFRSF13C	0.751374	-1.56651	0.117229	0.525451	1.07444
ATP2A3	0.861943	-0.946314	0.343989	0.633644	1.1725
PPFIA4	0.817421	-1.0549	0.291471	0.562047	1.18883
BFSP1	1.70368	2.68541	0.00724405	1.1548	2.51344
MICAL1	0.75707	-1.15938	0.246299	0.472947	1.21188
GIMAP4	0.762198	-1.45531	0.145583	0.528739	1.09874
GBP2	0.670845	-2.65529	0.00792406	0.499627	0.900738
CNIH3	1.2966	1.02313	0.306245	0.788333	2.13255
TRAF1	0.834091	-1.00324	0.315747	0.585184	1.18887
ARHGAP9	0.862535	-0.954217	0.339974	0.636594	1.16867
MCTP1	0.709	-1.76499	0.0775654	0.483942	1.03872
PNOC	0.890265	-1.04434	0.296328	0.715779	1.10728
SLAMF7	0.903766	-0.91855	0.358331	0.728267	1.12156
MATK	0.801763	-1.39545	0.162881	0.587861	1.0935
TBC1D10C	0.8191	-1.50357	0.132693	0.631491	1.06244
RAB37	0.844762	-1.13665	0.255686	0.631539	1.12998
ADAM28	0.833758	-1.15429	0.24838	0.612304	1.1353
CNOT6L	0.609887	-1.27035	0.203962	0.284393	1.30792
FBXL2	1.44395	1.36711	0.171592	0.852725	2.44509
CLEC1A	0.817579	-0.833833	0.404375	0.509245	1.3126
PARM1	0.750362	-1.44654	0.148027	0.508477	1.10731
SLC27A2	0.766533	-2.00983	0.0444487	0.591462	0.993424
ARHGAP25	0.802254	-1.12808	0.259287	0.547092	1.17642
RNF166	0.755448	-0.756429	0.449392	0.365278	1.56238
HLA-DOA	0.825823	-1.47325	0.140684	0.6402	1.06527
CXCL13	0.912643	-1.3894	0.164712	0.80223	1.03825
TPK1	0.630277	-2.02497	0.0428704	0.403179	0.985291
ACY3	0.828581	-1.65584	0.0977547	0.66324	1.03514
SPIB	0.918722	-1.10921	0.267341	0.790917	1.06718
FAM111A	0.580866	-1.77871	0.0752878	0.319234	1.05692
HLA-DPB1	0.793342	-1.55588	0.119736	0.592666	1.06197
DOCK2	0.831064	-1.21353	0.224929	0.616362	1.12055
ICOS	0.913628	-1.02181	0.306873	0.768281	1.08647
KLHL6	0.843393	-1.12974	0.258587	0.627626	1.13334
CCL5	0.816492	-1.82772	0.0675922	0.65695	1.01478
ARHGDIB	0.759921	-1.28256	0.199647	0.499532	1.15604
CCR4	0.911542	-0.913348	0.36106	0.747242	1.11197
SERPINA1	0.861191	-1.00833	0.313298	0.644091	1.15147
IL7	0.783745	-1.6784	0.0932683	0.589653	1.04172
EPSTI1	0.866815	-0.93132	0.351688	0.641641	1.17101
SLC40A1	0.751915	-1.60763	0.107917	0.531126	1.06449
GZMA	0.852244	-1.60239	0.109069	0.700863	1.03632
CLEC9A	0.781559	-2.16644	0.0302779	0.625352	0.976784
CCR6	0.849622	-1.25678	0.208833	0.65895	1.09547
CETP	0.666921	-1.70775	0.0876833	0.418954	1.06165
POU2AF1	0.878962	-1.3615	0.173356	0.729982	1.05835
CLECL1	0.821284	-1.52112	0.128228	0.637262	1.05845
HLA-DPA1	0.794113	-1.71578	0.0862017	0.610261	1.03335
ARHGEF3	0.645122	-1.36474	0.172335	0.343764	1.21066
INPP4B	0.646246	-2.06527	0.0388973	0.427034	0.977985
CYBB	0.860412	-1.05265	0.2925	0.650332	1.13836
S1PR1	0.835146	-0.798171	0.424772	0.536592	1.29981
MEOX1	0.783497	-2.33977	0.0192957	0.638668	0.961168
ABI3BP	0.899669	-0.896665	0.369898	0.714028	1.13358
EVI2B	0.820207	-1.38914	0.164789	0.620121	1.08485
GTSF1L	0.876026	-0.844195	0.39856	0.644257	1.19117
ADM	1.20493	1.15145	0.249546	0.877305	1.65491
