# Supplementary material for: PPP2R2B downregulation is associated with immune evasion and predicts poor clinical outcomes in triple-negative breast cancer
Source: Cancer Cell Int. 2021 Jan 6;21:13. doi: 10.1186/s12935-020-01707-9 (PMC7788839; doi:10.1186/s12935-020-01707-9)
Supplement: Supplementary file 7 — Additional file 7: TableS5. Spearman correlation in TCGA and METABRIC (R>0.3). [file 12935_2020_1707_MOESM7_ESM.xlsx]

## Sheet: Sheet1
TableS5 Spearman correlation in TCGA and METABRIC (R>0.3)
TCGA			METABRIC
gene	cor	p	gene	cor	p
JAKMIP1	0.574209	2.88e-14	CST7	0.629092	3.93e-34
GZMA	0.567083	6.99e-14	AMICA1	0.628591	4.59e-34
CRTAM	0.549938	5.42e-13	PRKCB	0.625817	1.07e-33
GFI1	0.549369	5.78e-13	PAG1	0.624927	1.41e-33
TBX21	0.544121	1.06e-12	BU935198	0.624555	1.58e-33
CXCR6	0.542695	1.24e-12	GZMA	0.620826	4.85e-33
EOMES	0.538305	2.04e-12	CXCR6	0.616447	1.78e-32
THEMIS	0.537979	2.11e-12	PLEK	0.609339	1.41e-31
SIRPG	0.534437	3.13e-12	ITK	0.608039	2.05e-31
KAT2B	0.534335	3.16e-12	NKG7	0.60803	2.06e-31
SH2D1A	0.533532	3.46e-12	CD8A	0.607142	2.65e-31
IL18RAP	0.533198	3.58e-12	CD3G	0.606806	2.92e-31
PRF1	0.532369	3.93e-12	PSTPIP1	0.606432	3.25e-31
GZMH	0.532056	4.06e-12	KLRB1	0.605711	3.99e-31
IL2RG	0.529147	5.58e-12	CD3D	0.603273	7.94e-31
SLAMF1	0.527901	6.38e-12	RAC2	0.602305	1.04e-30
IFNG	0.525982	7.84e-12	SLAMF1	0.599786	2.11e-30
CD2	0.522963	1.08e-11	SAMD3	0.599361	2.37e-30
ZNF80	0.522679	1.12e-11	ZNF831	0.597852	3.6e-30
CD8A	0.522195	1.17e-11	RGL4	0.596906	4.67e-30
CD3G	0.52197	1.2e-11	DOCK10	0.594686	8.58e-30
CYTIP	0.520827	1.36e-11	ARHGAP9	0.593857	1.08e-29
CD244	0.518073	1.81e-11	PRF1	0.591617	1.98e-29
IL26	0.516952	2.04e-11	TCRVB	0.590728	2.51e-29
SLAMF6	0.51489	2.52e-11	GZMK	0.590369	2.77e-29
GZMB	0.514557	2.61e-11	PYHIN1	0.587895	5.36e-29
NCR1	0.514498	2.63e-11	GIMAP4	0.587863	5.41e-29
CD3D	0.514127	2.73e-11	TLR8	0.583774	1.6e-28
CD96	0.512024	3.39e-11	CELF2	0.583366	1.78e-28
TIGIT	0.511133	3.71e-11	FASLG	0.582607	2.17e-28
C4orf50	0.509093	4.57e-11	LRMP	0.582239	2.39e-28
EVI2A	0.509015	4.61e-11	CXCR3	0.581184	3.15e-28
EVI2B	0.508511	4.85e-11	HLA-DMA	0.579814	4.49e-28
CST7	0.508479	4.86e-11	HLA-DMB	0.577721	7.72e-28
TRAT1	0.508472	4.87e-11	EVI2B	0.577011	9.26e-28
GZMK	0.50844	4.88e-11	TRAT1	0.575871	1.24e-27
PTPN7	0.50662	5.87e-11	CD6	0.573979	2.01e-27
NKG7	0.50639	6.01e-11	HCST	0.572972	2.6e-27
FASLG	0.505768	6.39e-11	DOCK2	0.572464	2.95e-27
PYHIN1	0.503407	8.1e-11	PTPRCAP	0.571627	3.65e-27
IL2RB	0.503079	8.37e-11	CD2	0.570436	4.92e-27
JAML	0.50295	8.48e-11	GZMH	0.569389	6.4e-27
CD3E	0.502123	9.2e-11	IL21R	0.568939	7.16e-27
CLEC4A	0.500898	1.04e-10	CD247	0.56884	7.34e-27
RAB37	0.500436	1.09e-10	PLCL2	0.567533	1.02e-26
UBASH3A	0.499909	1.15e-10	CD226	0.567413	1.05e-26
CCR5	0.499799	1.16e-10	MAP4K1	0.563157	2.99e-26
XCL2	0.499584	1.18e-10	SLC9A9	0.561804	4.17e-26
CLEC12A	0.498486	1.32e-10	ARHGAP25	0.560875	5.23e-26
IGSF6	0.498427	1.32e-10	IFNG	0.560682	5.48e-26
SAMSN1	0.496415	1.61e-10	CXCL9	0.560178	6.19e-26
SH2D1B	0.495731	1.72e-10	HSD11B1	0.55992	6.59e-26
RHOH	0.495717	1.73e-10	CD53	0.559917	6.6e-26
ITK	0.495214	1.81e-10	CCL5	0.55974	6.88e-26
CD40LG	0.495213	1.81e-10	HLA-DOA	0.559583	7.15e-26
CCR2	0.495209	1.81e-10	RASAL3	0.559444	7.39e-26
SLA2	0.495131	1.83e-10	C5orf20	0.558802	8.64e-26
LPXN	0.49507	1.84e-10	STAT4	0.558248	9.87e-26
NCR3	0.495045	1.84e-10	IL18BP	0.557242	1.26e-25
CCL5	0.494316	1.98e-10	TCRA	0.556545	1.49e-25
KCNJ10	0.49425	1.99e-10	PVRIG	0.556545	1.49e-25
CD200R1	0.49349	2.14e-10	PPM1M	0.554244	2.57e-25
GPR174	0.492107	2.45e-10	CD3E	0.552716	3.7e-25
LCP2	0.491977	2.48e-10	RAB33A	0.55249	3.9e-25
P2RY13	0.491771	2.53e-10	LPXN	0.552339	4.04e-25
CD226	0.491669	2.55e-10	CD7	0.550917	5.65e-25
P2RY10	0.491667	2.55e-10	KLRD1	0.550409	6.37e-25
XCL1	0.491651	2.56e-10	IRF1	0.550385	6.41e-25
LY9	0.491642	2.56e-10	LCP1	0.549777	7.39e-25
CD74	0.491451	2.61e-10	PPP1R16B	0.549403	8.06e-25
C16orf54	0.490998	2.72e-10	IL16	0.548454	1.01e-24
KLRB1	0.49099	2.72e-10	SH2D1A	0.548308	1.04e-24
CD5	0.490173	2.94e-10	HCLS1	0.547314	1.31e-24
TESPA1	0.489495	3.14e-10	ACAP1	0.547056	1.39e-24
PRKCB	0.489157	3.24e-10	IL7R	0.546346	1.64e-24
SELPLG	0.488148	3.57e-10	SYT11	0.545951	1.8e-24
TPK1	0.487723	3.72e-10	IL10RA	0.54592	1.81e-24
SLAMF8	0.48693	4.01e-10	CORO1A	0.543872	2.91e-24
SAMD3	0.486315	4.25e-10	APOBEC3G	0.543851	2.92e-24
KLRC4-KLRK1	0.486225	4.28e-10	BTLA	0.543457	3.2e-24
TMEM156	0.485358	4.65e-10	TNFRSF9	0.542686	3.81e-24
SIT1	0.485076	4.77e-10	GPR18	0.542388	4.08e-24
CDC42SE2	0.484617	4.98e-10	ARHGAP15	0.54226	4.2e-24
ITGAL	0.483771	5.39e-10	LY9	0.539817	7.33e-24
SCML4	0.480549	7.28e-10	HLA-DPA1	0.539699	7.53e-24
SPN	0.480348	7.42e-10	MIAT	0.53941	8.03e-24
ZBED2	0.48021	7.51e-10	RASSF5	0.538486	9.9e-24
TNFRSF9	0.480205	7.51e-10	GIMAP5	0.538354	1.02e-23
CD52	0.480057	7.62e-10	LY96	0.535025	2.15e-23
HLA-DRA	0.479895	7.73e-10	TBC1D10C	0.534822	2.25e-23
PLEK	0.479433	8.07e-10	ABCB1	0.534761	2.28e-23
HLA-DPA1	0.479383	8.11e-10	CD40	0.533295	3.16e-23
SNX20	0.47894	8.44e-10	GZMB	0.533067	3.32e-23
GNGT2	0.478928	8.45e-10	CYBB	0.532791	3.53e-23
ARHGAP9	0.478859	8.51e-10	EOMES	0.532119	4.1e-23
IL21R	0.478599	8.71e-10	CD5	0.532082	4.13e-23
TLR8	0.477981	9.22e-10	IL18RAP	0.531763	4.43e-23
FAM78A	0.477975	9.23e-10	ADAM7	0.531465	4.73e-23
CLNK	0.476244	1.08e-09	NFS1	0.53133	4.88e-23
CTSW	0.476076	1.1e-09	PTGER4	0.531261	4.95e-23
BTLA	0.475926	1.11e-09	TRAF1	0.53109	5.14e-23
ITGB7	0.47589	1.12e-09	P2RY8	0.529984	6.56e-23
CD48	0.47573	1.13e-09	FERMT3	0.529018	8.1e-23
SP140	0.47528	1.18e-09	CYTIP	0.528655	8.77e-23
APBB1IP	0.474483	1.27e-09	CCR6	0.528035	1e-22
CXCR3	0.474315	1.29e-09	FGR	0.527692	1.08e-22
CD53	0.473522	1.38e-09	IGFLR1	0.527309	1.18e-22
HLA-DMA	0.473274	1.42e-09	CD27	0.526815	1.31e-22
CCL4	0.472334	1.54e-09	SASH3	0.52663	1.36e-22
ZNF683	0.472105	1.57e-09	MYO1G	0.525477	1.75e-22
APOBEC3G	0.472007	1.59e-09	GPR132	0.525307	1.81e-22
PTPRC	0.471952	1.6e-09	S1PR4	0.523978	2.41e-22
ARHGAP15	0.471561	1.65e-09	GIMAP6	0.523789	2.52e-22
CHST11	0.471219	1.7e-09	LTA	0.523726	2.55e-22
SLAMF7	0.470154	1.88e-09	PARVG	0.523423	2.72e-22
IRF1	0.469797	1.94e-09	RAB37	0.523356	2.76e-22
TIFAB	0.469533	1.98e-09	GIMAP7	0.523196	2.86e-22
CCL13	0.469344	2.02e-09	CD97	0.522363	3.41e-22
MS4A6A	0.46841	2.19e-09	CTSW	0.522026	3.67e-22
CXCL9	0.468401	2.19e-09	C1orf54	0.521947	3.73e-22
TOX	0.467979	2.28e-09	LAT	0.521804	3.85e-22
IL12RB1	0.467873	2.3e-09	GMFG	0.518197	8.27e-22
PDCD1	0.46757	2.36e-09	DOCK11	0.517659	9.26e-22
PLCL2	0.466958	2.49e-09	CD37	0.516654	1.14e-21
FLI1	0.466457	2.61e-09	ITGB2	0.516095	1.29e-21
HLA-DMB	0.466312	2.64e-09	NCR3	0.515948	1.33e-21
GNLY	0.46599	2.72e-09	INPP5D	0.515746	1.38e-21
GPR171	0.465521	2.83e-09	HLA-DPB1	0.515047	1.6e-21
ARHGAP25	0.465071	2.95e-09	IRF8	0.512585	2.67e-21
ICOS	0.464572	3.08e-09	GBP2	0.511957	3.04e-21
SEMA4D	0.464441	3.11e-09	WAS	0.511859	3.1e-21
LAX1	0.464125	3.2e-09	NAPOR-1	0.511817	3.13e-21
GIMAP4	0.464072	3.22e-09	CSF2RA	0.511789	3.15e-21
NCKAP1L	0.463911	3.26e-09	PSMB10	0.511118	3.62e-21
WAS	0.463739	3.31e-09	HLA-DRA	0.510634	3.99e-21
DTHD1	0.463661	3.33e-09	CD1B	0.51043	4.17e-21
TNFAIP8L2	0.463584	3.36e-09	ARHGEF6	0.510228	4.34e-21
ANKRD44	0.463499	3.38e-09	ZAP70	0.510016	4.54e-21
LRMP	0.463414	3.41e-09	DENND1C	0.509875	4.67e-21
LRRK2	0.463295	3.44e-09	TNFRSF14	0.509666	4.87e-21
IL16	0.463282	3.45e-09	TRPV2	0.509568	4.97e-21
RAB27A	0.46258	3.66e-09	SEMA4D	0.509146	5.42e-21
GPR18	0.462282	3.76e-09	CD52	0.50911	5.46e-21
AIF1	0.462133	3.81e-09	ARHGAP30	0.508551	6.12e-21
RNASE6	0.462034	3.84e-09	ICOS	0.508535	6.14e-21
RGS18	0.461848	3.91e-09	ZBED2	0.508405	6.31e-21
OTULINL	0.461824	3.91e-09	KLRG1	0.508113	6.7e-21
SASH3	0.460922	4.23e-09	PTGDR	0.507823	7.1e-21
NUGGC	0.460601	4.35e-09	FCRH3	0.506071	1.01e-20
IL18BP	0.45892	5.04e-09	THEMIS	0.505337	1.18e-20
MEI1	0.457906	5.5e-09	TCRBV4S1A1T	0.504287	1.45e-20
WARS	0.457746	5.57e-09	CCND2	0.50422	1.47e-20
CD27	0.457143	5.87e-09	NPSR1	0.504144	1.5e-20
IL21	0.456458	6.22e-09	PTPN7	0.504122	1.5e-20
C11orf21	0.456221	6.35e-09	FGD3	0.503723	1.63e-20
IL10RA	0.45621	6.36e-09	STAMBPL1	0.503702	1.64e-20
APOBEC3H	0.455853	6.55e-09	LCP2	0.50332	1.77e-20
CD300LF	0.455638	6.68e-09	APBB1IP	0.503251	1.79e-20
FYB1	0.455158	6.96e-09	PRDM8	0.502647	2.02e-20
LYZ	0.45487	7.13e-09	HLA-DQA1	0.502591	2.04e-20
GRAMD1B	0.454814	7.16e-09	FGL2	0.501824	2.38e-20
SLA	0.454324	7.47e-09	LOC643733	0.501473	2.56e-20
DOK2	0.454281	7.49e-09	NCF4	0.50139	2.6e-20
CLEC10A	0.454113	7.6e-09	GPSM3	0.500981	2.82e-20
HLA-DQA1	0.453687	7.88e-09	ITM2A	0.4977	5.4e-20
IPCEF1	0.453637	7.92e-09	TNFSF14	0.497478	5.64e-20
CD4	0.453609	7.93e-09	JAK2	0.496828	6.41e-20
RAC2	0.453575	7.96e-09	GVIN1	0.496567	6.75e-20
PLA2G2D	0.453047	8.32e-09	ST8SIA4	0.495861	7.76e-20
GRAP2	0.452989	8.36e-09	CCR7	0.495238	8.76e-20
CD247	0.452896	8.43e-09	CD69	0.493658	1.19e-19
KCNA3	0.452738	8.54e-09	CASP1	0.493427	1.25e-19
PAG1	0.452683	8.58e-09	RAB8B	0.49325	1.29e-19
MNDA	0.452004	9.09e-09	P2RY10	0.493168	1.31e-19
GBP5	0.45169	9.33e-09	GNG2	0.492317	1.55e-19
RNF157	0.451342	9.61e-09	TRAF3IP3	0.491096	1.96e-19
GAB3	0.450807	1.01e-08	SAMSN1	0.490946	2.02e-19
GCH1	0.450685	1.02e-08	LST1	0.490445	2.22e-19
COL6A5	0.450352	1.04e-08	CANX	0.490425	2.23e-19
FCER1G	0.450289	1.05e-08	ZNF683	0.490295	2.29e-19
GIMAP5	0.450175	1.06e-08	PIP4K2A	0.489646	2.59e-19
TBC1D10C	0.450161	1.06e-08	EMP3	0.489089	2.88e-19
FGL2	0.44968	1.11e-08	CD79A	0.487601	3.83e-19
ASPHD2	0.448488	1.22e-08	BCL11B	0.487052	4.25e-19
GBP2	0.448196	1.25e-08	LOC100240735	0.486358	4.85e-19
LTA	0.446927	1.39e-08	CD4	0.48591	5.28e-19
B2M	0.446795	1.41e-08	TIGIT	0.485662	5.53e-19
SLFN12L	0.446745	1.41e-08	CD19	0.485123	6.13e-19
GBP4	0.446562	1.43e-08	SKAP1	0.484764	6.56e-19
APOL3	0.446395	1.45e-08	DOCK8	0.484212	7.28e-19
AOAH	0.446146	1.48e-08	MYO7A	0.483072	9.02e-19
FCRL6	0.445675	1.54e-08	FGD2	0.482738	9.61e-19
CD28	0.445382	1.58e-08	BANK1	0.482354	1.03e-18
SEPTIN1	0.444688	1.67e-08	CLEC4A	0.482136	1.08e-18
LILRB4	0.444276	1.73e-08	LTB	0.481274	1.26e-18
KLRC1	0.44426	1.73e-08	IGSF6	0.481257	1.27e-18
SMAP2	0.443444	1.85e-08	ITGB7	0.480708	1.4e-18
CMKLR1	0.443348	1.87e-08	KLHL6	0.480335	1.51e-18
GIMAP7	0.441257	2.22e-08	CD86	0.48009	1.58e-18
CYSLTR1	0.440844	2.29e-08	CD28	0.479624	1.72e-18
GBP1	0.440741	2.31e-08	PTGDS	0.479514	1.75e-18
PPP1R16B	0.440611	2.34e-08	SLA	0.478184	2.24e-18
NLRC3	0.440475	2.36e-08	SP140	0.4778	2.41e-18
STAT4	0.440195	2.42e-08	VCAM1	0.47697	2.81e-18
CEACAM21	0.4395	2.56e-08	NCKAP1L	0.476753	2.92e-18
GZMM	0.439246	2.61e-08	SLA2	0.476649	2.98e-18
BTK	0.439105	2.64e-08	ASPHD2	0.476489	3.07e-18
C1QB	0.438824	2.7e-08	AKNA	0.476283	3.19e-18
FOXB1	0.438771	2.71e-08	SELL	0.475794	3.49e-18
RTN1	0.43866	2.74e-08	CYSLTR1	0.475464	3.7e-18
GMFG	0.438465	2.78e-08	AP1S2	0.475025	4.01e-18
CXCL13	0.438271	2.83e-08	RGS18	0.474987	4.04e-18
DOCK2	0.43817	2.85e-08	TNFRSF4	0.474297	4.58e-18
ADGRG5	0.437874	2.92e-08	ELMO1	0.474115	4.74e-18
JAK3	0.437488	3.01e-08	UBASH3A	0.473264	5.53e-18
STX11	0.437297	3.06e-08	2020-09-01	0.472064	6.88e-18
MPP1	0.436861	3.17e-08	PDCD1	0.471023	8.31e-18
CYTH4	0.43682	3.18e-08	CAMK1G	0.47067	8.85e-18
CLEC2D	0.436761	3.19e-08	GBP4	0.470065	9.87e-18
VNN2	0.436212	3.34e-08	GNLY	0.469387	1.12e-17
ZNF831	0.436149	3.35e-08	LRRC33	0.468611	1.28e-17
LCK	0.434985	3.68e-08	PITPNM2	0.468493	1.31e-17
ACAP1	0.434936	3.7e-08	CD48	0.467171	1.66e-17
IKZF1	0.434311	3.88e-08	NCF1C	0.466902	1.74e-17
SGPP1	0.434222	3.91e-08	TNFAIP3	0.466896	1.74e-17
CTLA4	0.434165	3.93e-08	KIAA0748	0.466571	1.85e-17
ABCG1	0.434103	3.95e-08	CXCR5	0.466401	1.9e-17
FCGR2B	0.434079	3.96e-08	TNFRSF17	0.465922	2.07e-17
GIMAP2	0.434033	3.97e-08	CCL19	0.465835	2.1e-17
CD40	0.433773	4.05e-08	STK4	0.465827	2.11e-17
IKZF3	0.433252	4.23e-08	APOBEC3H	0.465234	2.34e-17
SUCNR1	0.433052	4.29e-08	IL2RG	0.465168	2.37e-17
HLA-DQB1	0.432935	4.33e-08	EIF4E3	0.464657	2.59e-17
ICAM3	0.432919	4.34e-08	HLA-DOB	0.464398	2.71e-17
TTC24	0.432634	4.44e-08	TCRBV22S1A2N1T	0.463955	2.93e-17
CD86	0.432361	4.54e-08	MYO1F	0.463805	3.01e-17
C1QC	0.432298	4.56e-08	MAFF	0.46327	3.31e-17
C1QA	0.432037	4.65e-08	IDO1	0.463259	3.32e-17
HEATR9	0.431964	4.68e-08	DKFZp666C094	0.46255	3.76e-17
TSPAN32	0.431963	4.68e-08	C1orf162	0.462547	3.76e-17
KIR3DL2	0.431738	4.77e-08	VAV1	0.462524	3.78e-17
HLA-DPB1	0.431192	4.98e-08	CLEC12A	0.462521	3.78e-17
CD38	0.43083	5.12e-08	PIM2	0.462518	3.78e-17
BFSP2	0.4307	5.17e-08	TLR10	0.4618	4.29e-17
TNFAIP8	0.429868	5.52e-08	FAM46C	0.461604	4.44e-17
OR2I1P	0.429474	5.7e-08	FCRL3	0.460832	5.08e-17
SIGLEC10	0.429277	5.79e-08	CLECL1	0.460249	5.62e-17
LAG3	0.428986	5.92e-08	C1QA	0.459642	6.25e-17
NCF4	0.428446	6.17e-08	CASP4	0.459617	6.28e-17
ADA2	0.427822	6.48e-08	PRKCH	0.459566	6.33e-17
PTPN22	0.427781	6.5e-08	ADRB2	0.459198	6.75e-17
CYBB	0.427241	6.78e-08	RFTN1	0.458744	7.3e-17
KIR2DL4	0.427225	6.79e-08	AK090694	0.45871	7.35e-17
CLEC4C	0.42714	6.84e-08	CXCL13	0.45838	7.78e-17
SERPINA1	0.427091	6.86e-08	PRDM1	0.458131	8.12e-17
CCDC69	0.426874	6.98e-08	LCK	0.457367	9.27e-17
MAT2B	0.426823	7.01e-08	ARRDC5	0.457207	9.53e-17
MYO1G	0.426612	7.13e-08	SPOCK2	0.456931	1e-16
RGL4	0.426438	7.22e-08	TNFRSF13B	0.45651	1.07e-16
RAB33A	0.426327	7.28e-08	KIAA1949	0.456367	1.1e-16
SLC7A7	0.425726	7.63e-08	ZBTB32	0.456204	1.13e-16
ITGB2	0.425003	8.07e-08	FYN	0.455756	1.22e-16
SRGN	0.42497	8.09e-08	PIK3IP1	0.455103	1.37e-16
RASAL3	0.424724	8.25e-08	MAL	0.454842	1.43e-16
NCF1	0.42426	8.55e-08	MEI1	0.454681	1.47e-16
CYSLTR2	0.42413	8.64e-08	ARHGEF3	0.454275	1.58e-16
PRDM1	0.423961	8.75e-08	PNOC	0.453329	1.85e-16
LST1	0.423253	9.24e-08	RHOG	0.453304	1.86e-16
GPSM3	0.423074	9.37e-08	TOX2	0.453271	1.87e-16
CARD11	0.422915	9.48e-08	ENPP2	0.453146	1.91e-16
SELL	0.422877	9.51e-08	ABI3BP	0.452068	2.3e-16
PARP15	0.42269	9.65e-08	ALOX5	0.452036	2.31e-16
IDO1	0.422509	9.78e-08	IL18R1	0.451222	2.65e-16
GM2A	0.422399	9.87e-08	PTPRC	0.450873	2.81e-16
ABI3	0.422321	9.93e-08	CTLA4	0.450502	2.99e-16
HAVCR2	0.422307	9.94e-08	DHRS9	0.450152	3.18e-16
FGR	0.422112	1.01e-07	C5orf39	0.449425	3.59e-16
FBP1	0.42148	1.06e-07	PSMB9	0.448177	4.43e-16
MYO7A	0.421317	1.07e-07	CD1C	0.448043	4.53e-16
NME8	0.420966	1.1e-07	CD79B	0.447924	4.62e-16
SCIMP	0.420832	1.11e-07	SYK	0.447494	4.97e-16
CD84	0.420495	1.14e-07	FCN1	0.447413	5.03e-16
FUT7	0.42034	1.15e-07	PIK3CD	0.446845	5.53e-16
HLA-DOA	0.420151	1.17e-07	MZB1	0.445648	6.75e-16
HLA-DRB5	0.419646	1.22e-07	CCR2	0.445525	6.89e-16
AKNA	0.419066	1.27e-07	CD84	0.445194	7.28e-16
P2RY8	0.41868	1.31e-07	ICAM3	0.445138	7.35e-16
UBD	0.41858	1.32e-07	LYL1	0.445039	7.47e-16
GIMAP6	0.41855	1.32e-07	NR3C1	0.444942	7.59e-16
SIRPB1	0.418516	1.33e-07	PTPN6	0.44412	8.7e-16
GPRIN3	0.418045	1.37e-07	GNGT2	0.443729	9.28e-16
SLC27A2	0.418019	1.38e-07	GAB3	0.44271	1.1e-15
DOCK10	0.417985	1.38e-07	KLRC1	0.441942	1.25e-15
IL7R	0.417945	1.39e-07	HLA-E	0.441849	1.26e-15
KLHL6	0.417526	1.43e-07	CCL4	0.440826	1.5e-15
DBH	0.417511	1.43e-07	TIFAB	0.440618	1.55e-15
IRF4	0.417359	1.45e-07	SH2D3C	0.439062	1.99e-15
CERKL	0.416927	1.5e-07	MATK	0.438767	2.09e-15
NCF2	0.416883	1.5e-07	FOXO1	0.438236	2.28e-15
LILRB3	0.415921	1.61e-07	EVI2A	0.437929	2.4e-15
IL7	0.415868	1.62e-07	CSF1R	0.437794	2.45e-15
CCRL2	0.414723	1.77e-07	GRAP	0.437684	2.49e-15
S1PR4	0.414564	1.79e-07	FAM113B	0.437525	2.56e-15
LILRB1	0.413977	1.87e-07	EFHD2	0.437287	2.66e-15
TENT5C	0.413844	1.89e-07	KBTBD8	0.436894	2.83e-15
FCRLA	0.41375	1.9e-07	WIPF1	0.436752	2.9e-15
LILRA4	0.413508	1.93e-07	GBP5	0.43618	3.18e-15
NUB1	0.413157	1.98e-07	IFFO1	0.435471	3.57e-15
CSF2	0.412564	2.07e-07	BTN3A1	0.435317	3.65e-15
CXorf65	0.412451	2.09e-07	DPEP2	0.434474	4.18e-15
TRPV2	0.412286	2.12e-07	STX11	0.434366	4.26e-15
PIK3R5	0.412103	2.15e-07	ST3GAL5	0.434282	4.31e-15
CIITA	0.411966	2.17e-07	NLRP3	0.433689	4.74e-15
HLA-DRB1	0.411663	2.22e-07	PTPRE	0.433672	4.76e-15
MILR1	0.411626	2.22e-07	VAMP5	0.433489	4.9e-15
ARHGAP26	0.411385	2.26e-07	KLRC3	0.433285	5.06e-15
CLIC2	0.410848	2.36e-07	TPK1	0.432987	5.31e-15
ASB2	0.410783	2.37e-07	CLEC10A	0.43273	5.53e-15
PARP8	0.410448	2.43e-07	AIM2	0.43241	5.82e-15
EIF4E3	0.410382	2.44e-07	CD38	0.431891	6.32e-15
CXorf21	0.410278	2.46e-07	RNASE6	0.43128	6.96e-15
PTAFR	0.410186	2.47e-07	FAM159A	0.429963	8.57e-15
FERMT3	0.410099	2.49e-07	CD33	0.429916	8.64e-15
LILRB2	0.409982	2.51e-07	CST3	0.428928	1.01e-14
GPR65	0.409967	2.51e-07	MCOLN2	0.42892	1.01e-14
CD37	0.409959	2.52e-07	PPP3CC	0.428791	1.03e-14
HCK	0.409067	2.69e-07	CYFIP2	0.428786	1.03e-14
VCAM1	0.40837	2.83e-07	CD74	0.428608	1.06e-14
TTC16	0.408274	2.85e-07	CD40LG	0.42859	1.06e-14
IL9R	0.407962	2.91e-07	LAPTM5	0.428215	1.13e-14
LY96	0.407742	2.96e-07	NAPSB	0.428122	1.15e-14
ARRDC5	0.407313	3.05e-07	MPP1	0.426955	1.38e-14
TMC8	0.407025	3.12e-07	ARHGAP4	0.426597	1.45e-14
MYO1F	0.407004	3.12e-07	RCSD1	0.4262	1.55e-14
FCRL3	0.406786	3.17e-07	SLCO2B1	0.426077	1.58e-14
CLEC6A	0.406748	3.18e-07	STK10	0.425068	1.85e-14
GIMAP1	0.406392	3.27e-07	SLAMF7	0.424496	2.02e-14
FCGR2A	0.406332	3.28e-07	CMKLR1	0.424412	2.04e-14
CCDC141	0.405906	3.38e-07	CARD16	0.424391	2.05e-14
KLRK1	0.405572	3.47e-07	LAT2	0.424107	2.14e-14
ADAMDEC1	0.405365	3.52e-07	C17orf87	0.423864	2.22e-14
SNAI3	0.404999	3.62e-07	SEL1L3	0.423221	2.46e-14
TNFRSF17	0.404851	3.65e-07	DNASE1L3	0.422938	2.57e-14
MPEG1	0.404739	3.68e-07	RASSF2	0.4229	2.58e-14
KLRC4	0.404552	3.73e-07	ITPR1	0.42234	2.81e-14
PDCD1LG2	0.404284	3.81e-07	FAIM3	0.422016	2.96e-14
PIK3CG	0.404207	3.83e-07	POU2AF1	0.421112	3.4e-14
MS4A4A	0.404135	3.85e-07	DOK2	0.419895	4.09e-14
COL6A6	0.404118	3.85e-07	LILRB4	0.419461	4.37e-14
FLT3	0.404101	3.86e-07	TMEM156	0.419404	4.41e-14
CSF2RB	0.403823	3.94e-07	RASGRP2	0.419019	4.68e-14
LAPTM5	0.403819	3.94e-07	TNFSF13	0.418345	5.18e-14
DPEP2	0.403542	4.02e-07	ACSL5	0.418046	5.42e-14
CLEC17A	0.403095	4.15e-07	LEF1	0.417769	5.65e-14
CTSC	0.401784	4.56e-07	TBXAS1	0.417404	5.98e-14
RIMBP3	0.40158	4.63e-07	MOBKL2A	0.417264	6.1e-14
KLRC2	0.401249	4.74e-07	NIN	0.41725	6.12e-14
ITGAE	0.39978	5.26e-07	LOC90925	0.416978	6.37e-14
AKAP5	0.399186	5.49e-07	DKFZp686O16217	0.416679	6.67e-14
AMPD3	0.39905	5.54e-07	PAQR8	0.416483	6.87e-14
AGAP2	0.39896	5.58e-07	FCRL5	0.415986	7.4e-14
CD6	0.398852	5.62e-07	BATF	0.415978	7.41e-14
KIR2DL3	0.398835	5.63e-07	BTN3A2	0.415811	7.6e-14
IDO2	0.398782	5.65e-07	LYZ	0.415703	7.73e-14
WIPF1	0.398642	5.71e-07	NCOA4	0.415473	8e-14
RTP5	0.398572	5.73e-07	2020-09-06	0.415377	8.12e-14
CAMK4	0.39772	6.09e-07	SLC7A7	0.414898	8.72e-14
JCHAIN	0.397515	6.18e-07	IGKC	0.413692	1.04e-13
PLA2G7	0.396819	6.49e-07	IL12RB1	0.413571	1.06e-13
HLA-DQB2	0.396419	6.68e-07	APOBEC3F	0.413272	1.11e-13
CTSS	0.39633	6.72e-07	PHF15	0.413011	1.16e-13
FCGR1A	0.396082	6.84e-07	CD72	0.412948	1.17e-13
CASS4	0.396034	6.86e-07	FCHSD2	0.412513	1.25e-13
CD101	0.395685	7.03e-07	GPR183	0.411955	1.35e-13
LAIR1	0.395113	7.32e-07	TNFRSF1B	0.411866	1.37e-13
RAB8B	0.395047	7.36e-07	HHEX	0.411603	1.43e-13
TSHR	0.394794	7.49e-07	CDC42SE2	0.410304	1.73e-13
SSTR3	0.394615	7.58e-07	LIME1	0.410119	1.78e-13
DPYD	0.394531	7.63e-07	SLFN11	0.409589	1.92e-13
POU2AF1	0.394344	7.73e-07	ABI3	0.408876	2.13e-13
CD69	0.394023	7.9e-07	BLK	0.408857	2.14e-13
HCST	0.393531	8.18e-07	KIR3DL1	0.408754	2.17e-13
PSTPIP1	0.393502	8.2e-07	LYSMD2	0.408491	2.26e-13
TMEM150B	0.393429	8.24e-07	C2	0.408075	2.4e-13
EBI3	0.39293	8.53e-07	ABCA1	0.407799	2.5e-13
CCR4	0.392766	8.63e-07	BX099468	0.407681	2.54e-13
SNX10	0.39273	8.65e-07	AIF1	0.407559	2.59e-13
NPL	0.392694	8.67e-07	FNBP1	0.407554	2.59e-13
TNFRSF1B	0.392568	8.75e-07	NCF1	0.407527	2.6e-13
MRC1	0.392561	8.75e-07	LCNL1	0.407502	2.61e-13
CD274	0.39252	8.78e-07	PLAC8	0.407499	2.61e-13
FNBP1	0.392418	8.84e-07	SMAP2	0.407078	2.78e-13
CASP5	0.392106	9.03e-07	PRR5L	0.406827	2.88e-13
POU3F1	0.392019	9.09e-07	NAALADL1	0.406328	3.1e-13
C1orf162	0.391895	9.17e-07	STK17B	0.406256	3.13e-13
FOXP3	0.391717	9.28e-07	LAIR2	0.406256	3.13e-13
CLECL1	0.39146	9.45e-07	FCAR	0.406121	3.2e-13
CLEC4D	0.391137	9.66e-07	ZEB2	0.405971	3.27e-13
MFNG	0.390978	9.77e-07	TBC1D2B	0.405598	3.45e-13
TRIM69	0.39085	9.86e-07	SPRED1	0.405509	3.49e-13
LAP3	0.390468	1.01e-06	ITPRIPL1	0.405499	3.5e-13
DHRS9	0.390292	1.02e-06	CLIC5	0.405426	3.54e-13
SYK	0.390083	1.04e-06	abParts	0.404173	4.24e-13
KIR3DL1	0.389702	1.07e-06	PTPN22	0.403504	4.67e-13
TRAF1	0.389639	1.07e-06	PLEKHA2	0.403387	4.75e-13
CD79A	0.389402	1.09e-06	NUB1	0.403383	4.76e-13
TFEC	0.388965	1.12e-06	HLA-DQB1	0.403294	4.82e-13
GPR141	0.388569	1.15e-06	ARHGDIB	0.402917	5.09e-13
PNOC	0.388296	1.18e-06	IGJ	0.402908	5.09e-13
PTGDR	0.388122	1.19e-06	OBFC2A	0.40252	5.39e-13
TLR10	0.38809	1.19e-06	PLA1A	0.402495	5.41e-13
SLC24A4	0.38806	1.19e-06	CTSH	0.401928	5.87e-13
BTG1	0.387278	1.26e-06	APOBEC3C	0.401924	5.87e-13
CD1B	0.387055	1.28e-06	IL15	0.401799	5.98e-13
IGFLR1	0.386602	1.32e-06	C7orf58	0.401629	6.12e-13
SLC47A1	0.386088	1.37e-06	BTK	0.401099	6.61e-13
CLEC4E	0.385956	1.38e-06	RAPGEF1	0.400935	6.77e-13
WDFY4	0.385823	1.39e-06	C15orf57	0.399732	8.04e-13
VOPP1	0.385682	1.41e-06	KCTD12	0.399628	8.16e-13
TXK	0.38474	1.5e-06	TNFAIP8	0.399451	8.36e-13
ABCB1	0.384473	1.53e-06	ALOX5AP	0.398697	9.31e-13
GRIN3A	0.384297	1.54e-06	DEF6	0.398503	9.57e-13
GPR155	0.384201	1.55e-06	AMPD3	0.398216	9.97e-13
ASGR2	0.383765	1.6e-06	C1QB	0.397959	1.03e-12
ALDH1A1	0.383597	1.62e-06	FXYD2	0.397751	1.07e-12
PIM2	0.382044	1.8e-06	SH2B3	0.396914	1.2e-12
HS3ST3B1	0.38177	1.83e-06	PLCB2	0.396796	1.22e-12
KLRD1	0.381526	1.86e-06	IQGAP2	0.396487	1.27e-12
AMPD1	0.381508	1.86e-06	MBP	0.396297	1.31e-12
MAP4K1	0.381393	1.88e-06	RSPO3	0.39611	1.34e-12
ZNF804A	0.38126	1.9e-06	ADAMDEC1	0.395455	1.47e-12
AC134669.1	0.380505	1.99e-06	TLR7	0.395432	1.48e-12
ACOD1	0.380477	2e-06	O1/O11 and JK2	0.39379	1.86e-12
ABCD2	0.380277	2.02e-06	RUNX3	0.393701	1.88e-12
GRB2	0.380132	2.04e-06	CDK12	0.393669	1.89e-12
IRF8	0.380075	2.05e-06	SELPLG	0.393665	1.89e-12
PEAK3	0.379251	2.17e-06	SPI1	0.393081	2.06e-12
TMIGD2	0.379103	2.19e-06	MAF	0.392201	2.32e-12
CLEC2B	0.378989	2.21e-06	SLC8A1	0.392166	2.33e-12
BANK1	0.378287	2.31e-06	FAM170B	0.391878	2.43e-12
HERPUD1	0.378193	2.33e-06	STARD5	0.391526	2.55e-12
FCRL5	0.378104	2.34e-06	PLEKHO1	0.391334	2.62e-12
PIK3R6	0.377982	2.36e-06	CD83	0.390958	2.76e-12
TNFSF8	0.377969	2.36e-06	MEF2C	0.39078	2.83e-12
SPI1	0.377602	2.42e-06	SUSD3	0.390542	2.92e-12
GIMAP8	0.377566	2.42e-06	BC080552	0.389997	3.15e-12
FCHSD2	0.376734	2.56e-06	SLC31A2	0.389633	3.32e-12
P2RY12	0.376702	2.57e-06	SEL1L	0.388971	3.63e-12
P2RY14	0.376405	2.62e-06	ATP8B2	0.3889	3.67e-12
TRPA1	0.376241	2.65e-06	FOXN2	0.388724	3.76e-12
TOX2	0.37596	2.7e-06	CHST7	0.388141	4.07e-12
DOK3	0.375846	2.72e-06	P2RY12	0.387928	4.19e-12
ITM2A	0.375555	2.77e-06	CCL13	0.387844	4.24e-12
ZNF385B	0.3751	2.85e-06	TYROBP	0.387767	4.29e-12
EMB	0.375056	2.86e-06	PATL2	0.387687	4.33e-12
PSME1	0.375036	2.87e-06	CLEC1A	0.387294	4.57e-12
TYROBP	0.374724	2.92e-06	VPREB3	0.386975	4.78e-12
ETS1	0.374421	2.98e-06	LAG3	0.386493	5.1e-12
SLC8A1	0.374371	2.99e-06	ANKRD55	0.38614	5.35e-12
ST8SIA4	0.373721	3.12e-06	FCER1G	0.386063	5.41e-12
RASGRP4	0.373143	3.24e-06	LGALS2	0.386	5.46e-12
APOC1	0.373064	3.26e-06	TCL1A	0.385235	6.06e-12
TNIP3	0.372496	3.38e-06	TARP	0.384828	6.4e-12
KIR2DL1	0.372251	3.44e-06	P2RX1	0.384609	6.59e-12
CALHM6	0.372208	3.45e-06	ZNF671	0.384483	6.71e-12
SIRPD	0.372177	3.45e-06	RASGRP3	0.384132	7.03e-12
FGD2	0.371927	3.51e-06	PTPRO	0.383634	7.52e-12
CHN2	0.371715	3.56e-06	ADORA2A	0.383441	7.72e-12
GNG2	0.371655	3.57e-06	ITGAX	0.383404	7.76e-12
CD8B	0.371507	3.61e-06	MOBKL2C	0.383272	7.9e-12
TNFRSF8	0.371387	3.64e-06	SLC2A3	0.382775	8.45e-12
SLC9A9	0.371287	3.66e-06	TRV3J34	0.382635	8.61e-12
TBXAS1	0.370872	3.76e-06	BTN3A3	0.382622	8.63e-12
STAP1	0.370336	3.89e-06	FUCA1	0.382195	9.14e-12
IL15	0.370217	3.92e-06	TAGAP	0.382135	9.21e-12
C3AR1	0.370215	3.92e-06	PDE4DIP	0.382102	9.25e-12
CSF1R	0.370126	3.95e-06	HLA-F	0.381772	9.67e-12
VAV1	0.369535	4.1e-06	HMHA1	0.379789	1.26e-11
STK17B	0.369018	4.24e-06	RIPK3	0.379475	1.32e-11
STK17A	0.368922	4.27e-06	ITGA4	0.379446	1.32e-11
CCL17	0.368708	4.32e-06	C14orf139	0.379399	1.33e-11
PDE6G	0.368676	4.33e-06	PLA2G4C	0.379388	1.33e-11
PTCRA	0.368498	4.38e-06	ACSL4	0.378771	1.44e-11
TNFSF14	0.36834	4.43e-06	WARS	0.377823	1.64e-11
ADAM28	0.368296	4.44e-06	BQ225423	0.377678	1.67e-11
CNOT6L	0.368064	4.51e-06	IL6ST	0.377049	1.81e-11
RAB39B	0.367954	4.54e-06	CD200R1	0.376926	1.84e-11
HCLS1	0.367916	4.55e-06	PCNX	0.376689	1.9e-11
PATL2	0.367882	4.56e-06	KIR3DL2	0.376655	1.91e-11
ZAP70	0.366991	4.83e-06	VAMP1	0.376312	2e-11
GRK3	0.365911	5.17e-06	BIRC3	0.374096	2.68e-11
CD19	0.36557	5.29e-06	PARM1	0.373684	2.82e-11
STAT1	0.365267	5.39e-06	ASB16	0.373618	2.85e-11
ITGAD	0.365232	5.4e-06	EVL	0.373448	2.91e-11
CCR7	0.364824	5.54e-06	PECAM1	0.373292	2.97e-11
CD209	0.364732	5.58e-06	DPYD	0.373132	3.04e-11
APOL6	0.36466	5.6e-06	CRLF3	0.373071	3.06e-11
FCRL2	0.364329	5.72e-06	PTK2B	0.372787	3.18e-11
NLRP3	0.363983	5.85e-06	TEX11	0.372454	3.32e-11
ARHGEF6	0.363742	5.94e-06	GPR68	0.372381	3.35e-11
PRDM8	0.363685	5.96e-06	MCTP1	0.371656	3.68e-11
AC136428.1	0.363578	6e-06	RLTPR	0.371649	3.68e-11
CACNA1E	0.363434	6.05e-06	FAM129C	0.371507	3.75e-11
DIPK1A	0.363266	6.12e-06	SRGN	0.371026	3.99e-11
FMNL1	0.363085	6.19e-06	FAM78A	0.370886	4.06e-11
PTPRO	0.362868	6.27e-06	TESC	0.370221	4.43e-11
PRKCQ	0.362813	6.3e-06	GCH1	0.369802	4.67e-11
PSME2	0.362622	6.37e-06	ANKRD12	0.36974	4.71e-11
LACTB	0.362591	6.39e-06	ITM2C	0.369232	5.03e-11
PCED1B	0.362459	6.44e-06	C13orf18	0.368923	5.24e-11
P2RX1	0.362351	6.48e-06	SUCNR1	0.368489	5.54e-11
HSF5	0.362239	6.53e-06	ERG	0.368216	5.73e-11
ITGAX	0.361998	6.63e-06	TGFBR2	0.368052	5.85e-11
DAZL	0.361693	6.76e-06	AA215505	0.367785	6.06e-11
CD33	0.361601	6.8e-06	LRRN3	0.367024	6.68e-11
BIRC3	0.361254	6.95e-06	AK131352	0.367024	6.68e-11
AIM2	0.360806	7.14e-06	NFKB1	0.366991	6.71e-11
STK10	0.360595	7.24e-06	FAM30A	0.366821	6.85e-11
BLK	0.360231	7.41e-06	GNAI2	0.366726	6.94e-11
ITIH1	0.360042	7.49e-06	C5orf41	0.366678	6.98e-11
TNFRSF13B	0.360021	7.5e-06	TSPAN32	0.366262	7.36e-11
ACSL5	0.359811	7.6e-06	MPEG1	0.366129	7.48e-11
RAPGEF6	0.359537	7.73e-06	DTHD1	0.366112	7.5e-11
CD1D	0.359414	7.79e-06	ICAM2	0.365385	8.23e-11
ITGA4	0.359271	7.86e-06	SPNS3	0.365045	8.59e-11
TNFSF13B	0.359051	7.97e-06	FKBP11	0.365009	8.63e-11
GFI1B	0.358556	8.22e-06	GRAP2	0.364951	8.69e-11
ZC3H12D	0.358538	8.23e-06	MAPK1	0.364614	9.07e-11
SIGLEC7	0.358388	8.31e-06	ARNTL	0.364079	9.71e-11
KCNMA1	0.35802	8.5e-06	ATP6V1B2	0.363959	9.86e-11
FKBP15	0.357915	8.56e-06	BATF3	0.363958	9.86e-11
DOCK8	0.357642	8.7e-06	AGXT2L2	0.363909	9.92e-11
C5orf58	0.357369	8.85e-06	GAS7	0.363866	9.97e-11
PSMB9	0.35727	8.9e-06	UBD	0.363763	1.01e-10
CD300C	0.35715	8.97e-06	SH3BGRL3	0.363293	1.07e-10
JAK2	0.356941	9.09e-06	PTGER2	0.363075	1.1e-10
CYLD	0.356827	9.15e-06	RBPJ	0.362773	1.14e-10
IL5RA	0.356477	9.35e-06	LILRB3	0.362038	1.26e-10
HSD11B1	0.356295	9.46e-06	KIR2DL4	0.361872	1.28e-10
RFTN1	0.355749	9.78e-06	ARL6IP5	0.361398	1.36e-10
NR3C1	0.355661	9.83e-06	CB159370	0.360413	1.54e-10
PTGER4	0.35541	9.99e-06	TIMD4	0.360294	1.56e-10
CNR2	0.355366	1e-05	GZMM	0.360227	1.57e-10
CLEC12B	0.355106	1.02e-05	KIAA1826	0.360225	1.58e-10
APOL1	0.355073	1.02e-05	C1S	0.360032	1.61e-10
CR1L	0.354725	1.04e-05	AK056817	0.3596	1.7e-10
ST3GAL5	0.354322	1.07e-05	BTG2	0.359541	1.72e-10
SPCS3	0.354254	1.07e-05	ALDH1A1	0.359196	1.79e-10
LY86	0.354225	1.07e-05	NAPSA	0.359195	1.79e-10
EDARADD	0.353844	1.1e-05	PDE3B	0.359107	1.81e-10
CAPZA1	0.353769	1.1e-05	PREX1	0.358983	1.84e-10
PMCH	0.353332	1.13e-05	C9orf156	0.358895	1.86e-10
MYO1A	0.35322	1.14e-05	C1QC	0.357774	2.14e-10
NFAM1	0.353087	1.15e-05	TOX	0.357707	2.15e-10
PROX2	0.353008	1.16e-05	SOCS1	0.357585	2.19e-10
DNASE1L3	0.352661	1.18e-05	LPAR1	0.357507	2.21e-10
RCSD1	0.352544	1.19e-05	LSP1	0.35681	2.41e-10
CCL25	0.352281	1.21e-05	FLT3	0.356391	2.53e-10
APOL4	0.352123	1.22e-05	RASSF4	0.356368	2.54e-10
FGD3	0.351724	1.25e-05	CCL21	0.356291	2.57e-10
CD163	0.350681	1.33e-05	TSHZ2	0.356127	2.62e-10
SLCO2B1	0.350629	1.34e-05	FOLR2	0.355099	2.97e-10
CD80	0.350306	1.36e-05	SIPA1	0.354894	3.04e-10
CLIC5	0.35	1.39e-05	IRAK3	0.354506	3.19e-10
ALOX5	0.349652	1.42e-05	BHLHE22	0.354403	3.23e-10
MZB1	0.349357	1.44e-05	GTSF1L	0.354252	3.29e-10
CUX2	0.349038	1.47e-05	ADAM28	0.354214	3.31e-10
LAT2	0.348857	1.49e-05	ARID3B	0.354004	3.39e-10
FUCA1	0.348749	1.5e-05	AY262164	0.353792	3.48e-10
PLCXD2	0.34864	1.51e-05	IL2RA	0.353669	3.54e-10
TMEM273	0.348189	1.55e-05	SIT1	0.353454	3.63e-10
IL23R	0.348057	1.56e-05	AMPD1	0.35343	3.64e-10
FCGR1B	0.34721	1.64e-05	RENBP	0.353402	3.65e-10
TVP23A	0.34707	1.66e-05	IGLL1	0.35286	3.9e-10
CD1C	0.346622	1.7e-05	TNFSF13B	0.352835	3.91e-10
KLRC3	0.346172	1.75e-05	NLRP1	0.352665	4e-10
CREBRF	0.345772	1.79e-05	RILPL2	0.352654	4e-10
IL13	0.34566	1.8e-05	ENTPD1	0.352545	4.05e-10
CCR8	0.345644	1.8e-05	ISCU	0.35221	4.22e-10
AL645941.2	0.345587	1.81e-05	MICA	0.351948	4.36e-10
SIGLEC9	0.345576	1.81e-05	AK123101	0.351737	4.47e-10
TMEM163	0.345296	1.84e-05	RAPGEF6	0.351411	4.65e-10
CORO1A	0.345132	1.86e-05	C14orf72	0.351135	4.81e-10
RIPOR2	0.345064	1.87e-05	SNRK	0.350845	4.98e-10
CPVL	0.344612	1.92e-05	PKIA	0.350124	5.43e-10
TGM2	0.344251	1.96e-05	SSR4	0.349942	5.55e-10
APOBEC3D	0.344227	1.96e-05	BNIP2	0.349531	5.84e-10
STAMBPL1	0.344044	1.98e-05	FAM26F	0.34899	6.23e-10
TTLL6	0.343987	1.99e-05	MGAT1	0.34893	6.27e-10
SIRPB2	0.343916	2e-05	EPB41L3	0.348299	6.77e-10
CCDC170	0.34383	2.01e-05	WDFY1	0.34804	6.98e-10
FCGR3A	0.343589	2.04e-05	TLR9	0.347826	7.16e-10
DERL3	0.343383	2.06e-05	CPVL	0.347126	7.78e-10
LRRC25	0.343364	2.07e-05	IL15RA	0.346838	8.05e-10
FOLR2	0.343253	2.08e-05	CCL22	0.346214	8.68e-10
KCNK13	0.343118	2.1e-05	TPST2	0.346143	8.75e-10
C1S	0.342897	2.12e-05	SLC15A3	0.345983	8.92e-10
HAVCR1	0.342762	2.14e-05	CD8B	0.345888	9.02e-10
LRRC2	0.342469	2.18e-05	IGLL3P	0.345791	9.12e-10
TMTC1	0.34242	2.18e-05	MGC23284	0.345228	9.75e-10
PIK3AP1	0.342329	2.2e-05	EAF2	0.344705	1.04e-09
PLEKHO2	0.342299	2.2e-05	CD14	0.344528	1.06e-09
IL2RA	0.3419	2.25e-05	TMC8	0.344278	1.09e-09
MS4A1	0.341839	2.26e-05	TRANK1	0.34427	1.09e-09
POU2F2	0.341758	2.27e-05	PLXNC1	0.344269	1.09e-09
SERPINB1	0.341738	2.27e-05	CCDC50	0.344241	1.1e-09
BCL11B	0.341679	2.28e-05	BX103476	0.344176	1.1e-09
CD79B	0.341214	2.34e-05	ADAM19	0.344045	1.12e-09
NAIP	0.341082	2.36e-05	PSME1	0.343946	1.13e-09
CCR6	0.341079	2.36e-05	DJ031154	0.342767	1.3e-09
SMPDL3A	0.3405	2.44e-05	RNF126P1	0.342628	1.32e-09
IL18R1	0.340385	2.46e-05	CTSC	0.342278	1.38e-09
GLT1D1	0.339658	2.57e-05	SIRPA	0.342136	1.4e-09
IGLL5	0.339591	2.58e-05	TMEM140	0.341658	1.48e-09
INPP5D	0.339373	2.61e-05	ARHGAP31	0.341618	1.49e-09
TM6SF1	0.339221	2.63e-05	TRAF3	0.341612	1.49e-09
CCL18	0.339191	2.64e-05	GAPT	0.341595	1.49e-09
SPOCK2	0.339117	2.65e-05	NLRC5	0.341228	1.56e-09
FAM177B	0.338528	2.74e-05	GPRIN3	0.340791	1.64e-09
ADGRE2	0.338507	2.75e-05	AX746675	0.34045	1.71e-09
TDO2	0.338351	2.77e-05	COQ10A	0.339867	1.83e-09
STIM2	0.338325	2.77e-05	RASGRP1	0.338977	2.03e-09
HLA-DQA2	0.337886	2.85e-05	DARC	0.33818	2.22e-09
DNAJC5B	0.337166	2.97e-05	SERPINB1	0.338047	2.26e-09
DRAM1	0.336979	3e-05	TMEM71	0.337547	2.39e-09
UTS2B	0.336827	3.03e-05	NELL2	0.337327	2.45e-09
LEF1	0.336769	3.04e-05	TLE4	0.337308	2.46e-09
TLR7	0.336371	3.11e-05	PMCH	0.336594	2.67e-09
ALOX5AP	0.336358	3.11e-05	MSRA	0.336548	2.68e-09
CAMK1G	0.335509	3.26e-05	SCARNA9	0.336514	2.69e-09
XCR1	0.335118	3.34e-05	GFRA2	0.336236	2.78e-09
CR1	0.334844	3.39e-05	ST3GAL2	0.335206	3.13e-09
ADAP2	0.334431	3.47e-05	DGKA	0.335076	3.17e-09
LILRA1	0.333861	3.59e-05	LRCH4	0.334898	3.24e-09
HSD17B11	0.333696	3.62e-05	LTA4H	0.334525	3.38e-09
UBE2L6	0.333536	3.66e-05	DENND5B	0.334399	3.43e-09
MCOLN2	0.3335	3.66e-05	PPP3CB	0.334385	3.43e-09
BTN3A3	0.333371	3.69e-05	N4BP2L1	0.333786	3.68e-09
USP15	0.332965	3.78e-05	CXCL10	0.333381	3.85e-09
EAF2	0.332881	3.79e-05	IFNAR1	0.33336	3.86e-09
CASP4	0.332793	3.81e-05	KIR3DS1	0.333234	3.91e-09
FCER2	0.332785	3.82e-05	PAPD4	0.332711	4.15e-09
TPST2	0.332767	3.82e-05	TXNIP	0.332534	4.24e-09
PILRA	0.332678	3.84e-05	HSD17B11	0.33242	4.29e-09
FCRL1	0.332656	3.84e-05	CARD11	0.332128	4.44e-09
IL12B	0.332072	3.97e-05	CA11	0.332093	4.45e-09
UBLCP1	0.332062	3.98e-05	GLIPR1	0.331743	4.63e-09
CXCR5	0.33206	3.98e-05	RGL1	0.331673	4.67e-09
EPSTI1	0.332028	3.98e-05	GLRX	0.331424	4.8e-09
SLFN11	0.331804	4.03e-05	LRRC8C	0.331353	4.84e-09
GIPR	0.331713	4.06e-05	CR1	0.331226	4.91e-09
GLE1	0.331634	4.07e-05	JAM2	0.331153	4.95e-09
UTS2	0.331573	4.09e-05	CHN2	0.331117	4.97e-09
ADGRE5	0.331209	4.17e-05	DOK3	0.331047	5.01e-09
GPR31	0.331066	4.21e-05	GGA2	0.329851	5.73e-09
SMPD3	0.330398	4.37e-05	TCIRG1	0.329651	5.86e-09
TREML2	0.329266	4.66e-05	NPL	0.329076	6.25e-09
ITGAM	0.329028	4.72e-05	MS4A6A	0.328682	6.53e-09
FPR3	0.328496	4.86e-05	MAN1C1	0.328603	6.59e-09
IGLL1	0.328445	4.88e-05	MEOX1	0.328576	6.61e-09
CELF2	0.32822	4.94e-05	P2RY13	0.328502	6.67e-09
KLRF1	0.327807	5.05e-05	EFCAB4B	0.328222	6.88e-09
RASSF5	0.327717	5.08e-05	FCER2	0.328119	6.96e-09
FAM92B	0.327337	5.19e-05	CCNDBP1	0.328046	7.01e-09
ACY3	0.32732	5.19e-05	DENND3	0.327976	7.07e-09
TTBK1	0.327314	5.2e-05	KIR2DL5A	0.327799	7.21e-09
CCL23	0.327263	5.21e-05	LY86	0.327556	7.4e-09
GPR82	0.32662	5.4e-05	POU2F2	0.327063	7.82e-09
IL24	0.326537	5.43e-05	CHKB	0.326666	8.17e-09
ST18	0.32604	5.58e-05	STAT1	0.326626	8.21e-09
CD47	0.325469	5.76e-05	CCR4	0.326579	8.25e-09
ARHGAP30	0.325272	5.82e-05	CD274	0.32654	8.29e-09
SAMHD1	0.325102	5.88e-05	PLEKHO2	0.326401	8.42e-09
JAKMIP2	0.324756	5.99e-05	SH3KBP1	0.326195	8.61e-09
CCL1	0.324514	6.07e-05	PTCRA	0.325708	9.09e-09
HTR3E	0.324241	6.16e-05	TINF2	0.325663	9.13e-09
GDPD4	0.324027	6.24e-05	RILP	0.325568	9.23e-09
ADAM23	0.324023	6.24e-05	FRYL	0.325252	9.56e-09
ITM2B	0.323684	6.36e-05	POLR3GL	0.325188	9.62e-09
ERAP1	0.323605	6.38e-05	IL33	0.325114	9.7e-09
MEP1A	0.323554	6.4e-05	CR603183	0.324939	9.89e-09
MREG	0.323058	6.58e-05	CYTH1	0.324876	9.96e-09
MAPK9	0.322776	6.68e-05	ARHGAP17	0.324635	1.02e-08
HK3	0.322564	6.76e-05	GPX1	0.324338	1.06e-08
CCDC152	0.322189	6.9e-05	CD200	0.324309	1.06e-08
MEFV	0.322022	6.97e-05	CBX7	0.324263	1.07e-08
INSL3	0.321926	7e-05	MSC	0.323878	1.11e-08
NFATC2	0.321868	7.02e-05	PBX3	0.323395	1.17e-08
CXCL11	0.321658	7.11e-05	PNRC2	0.323015	1.22e-08
TLR4	0.32144	7.19e-05	MYH6	0.322567	1.28e-08
DENND4A	0.32073	7.48e-05	ANKRD29	0.322546	1.29e-08
CXCL10	0.320581	7.54e-05	CD160	0.321835	1.39e-08
KEL	0.320534	7.56e-05	PSORS1C1	0.320905	1.54e-08
TRIM22	0.320222	7.69e-05	POLD4	0.319577	1.77e-08
TAGAP	0.320039	7.76e-05	IL3RA	0.319545	1.78e-08
GLUL	0.319938	7.81e-05	NRXN2	0.319027	1.88e-08
GCSAM	0.31993	7.81e-05	CHM	0.318367	2.02e-08
CPA6	0.319708	7.9e-05	TAP1	0.317908	2.12e-08
ELL2	0.319697	7.91e-05	EMILIN2	0.317493	2.22e-08
SHISAL2A	0.319188	8.13e-05	CPNE5	0.317435	2.23e-08
GBP6	0.319128	8.16e-05	NECAP2	0.316952	2.35e-08
TRIM21	0.319074	8.18e-05	SCARA5	0.316373	2.5e-08
TAP1	0.319057	8.19e-05	S100A4	0.31612	2.57e-08
PLAC8	0.319048	8.19e-05	FPR1	0.316028	2.6e-08
LPAR6	0.31896	8.23e-05	HLA-B	0.315625	2.71e-08
PTPRJ	0.318862	8.28e-05	DNAJB9	0.315517	2.74e-08
ANKRD22	0.318519	8.43e-05	BASP1	0.315462	2.76e-08
RCBTB2	0.318352	8.51e-05	GBP1	0.315398	2.78e-08
LTB	0.318158	8.6e-05	TSPAN4	0.315001	2.9e-08
STAC3	0.317921	8.71e-05	SERPINF2	0.314762	2.97e-08
FCMR	0.317808	8.76e-05	CH25H	0.314718	2.98e-08
SPPL2A	0.31758	8.87e-05	NUAK2	0.314665	3e-08
PSMB10	0.31747	8.92e-05	ZNF80	0.314546	3.04e-08
GPA33	0.317055	9.13e-05	IL32	0.313766	3.3e-08
HVCN1	0.317051	9.13e-05	GALM	0.313646	3.34e-08
KIF21B	0.316811	9.25e-05	DRAM1	0.313396	3.43e-08
JADE2	0.316805	9.25e-05	FBP1	0.313274	3.48e-08
CSF1	0.316684	9.31e-05	TM6SF1	0.31279	3.66e-08
PRKCH	0.316652	9.33e-05	BIN1	0.312609	3.73e-08
SFXN1	0.3166	9.35e-05	MYO5A	0.312394	3.81e-08
CANX	0.316337	9.49e-05	TGM2	0.312371	3.82e-08
F5	0.316335	9.49e-05	ABCA6	0.312349	3.83e-08
XPC	0.316155	9.58e-05	ISG20	0.311889	4.02e-08
TRIM14	0.315963	9.68e-05	PACAP	0.311705	4.1e-08
TCL1A	0.315928	9.7e-05	NLRP7	0.311383	4.24e-08
BTN3A1	0.315882	9.72e-05	CCL17	0.311314	4.27e-08
C5orf15	0.315787	9.77e-05	ZNF586	0.311018	4.41e-08
CLEC9A	0.315535	9.9e-05	GIMAP2	0.310693	4.56e-08
C17orf99	0.315349	0.000100035	TMEM163	0.310419	4.69e-08
ZBP1	0.31475	0.000103296	KLHL5	0.310307	4.75e-08
PARP14	0.31431	0.000105753	SNX2	0.310291	4.75e-08
SLC12A3	0.314283	0.000105905	TRA@	0.310017	4.89e-08
APOL2	0.314127	0.000106792	CCM2	0.309856	4.97e-08
ISCU	0.314102	0.000106934	CLNK	0.309802	5e-08
SOD2	0.314087	0.000107021	AK124146	0.309779	5.01e-08
CD1E	0.314035	0.00010732	IK	0.309681	5.07e-08
CEACAM4	0.313819	0.000108559	SLC1A3	0.309414	5.21e-08
SAMD9L	0.313371	0.000111181	LOC340515	0.309284	5.28e-08
GLB1L3	0.313156	0.000112464	FAM114A2	0.309239	5.3e-08
CCND2	0.313046	0.000113122	DENND2D	0.30917	5.34e-08
STK4	0.312863	0.000114229	ASGR2	0.309103	5.38e-08
SKAP1	0.312653	0.000115508	FOXN3	0.308015	6.02e-08
BCL2A1	0.312644	0.000115566	CR2	0.307954	6.06e-08
SULT1C2	0.312087	0.000119031	RCBTB2	0.307539	6.33e-08
SLC14A1	0.312055	0.000119234	MNDA	0.307342	6.46e-08
OR52N4	0.311727	0.000121323	INSL3	0.30732	6.47e-08
CD72	0.311241	0.000124478	EPS15	0.306615	6.96e-08
MGAT4A	0.311127	0.000125231	BTBD11	0.30656	7e-08
SHD	0.310988	0.000126152	TNIP1	0.306538	7.01e-08
KCNAB2	0.310906	0.000126699	FES	0.30651	7.03e-08
FLT3LG	0.310796	0.000127438	PARP11	0.306061	7.37e-08
CD7	0.310642	0.000128478	NOD2	0.306047	7.38e-08
MS4A7	0.310549	0.000129109	CYBA	0.305772	7.59e-08
PTK2B	0.310364	0.000130374	CXorf57	0.305591	7.73e-08
CCL4L2	0.310077	0.000132357	RAMP3	0.305554	7.76e-08
SIGLEC6	0.309919	0.000133464	CCL23	0.305393	7.89e-08
CALCOCO2	0.309452	0.000136777	CBLN3	0.305123	8.11e-08
LIPC	0.309452	0.000136777	CAMK4	0.305049	8.17e-08
HTRA4	0.309323	0.000137704	TRIM69	0.304719	8.45e-08
CCL3	0.309304	0.000137841	COL6A6	0.304526	8.62e-08
SEPTIN6	0.309036	0.000139795	B2M	0.30378	9.3e-08
DMXL2	0.30871	0.000142205	LIX1L	0.303703	9.37e-08
FAM163B	0.308669	0.000142507	TMSB4X	0.303693	9.38e-08
CFAP54	0.308629	0.000142806	RHOF	0.303421	9.65e-08
LAIR2	0.308579	0.000143179	LOC728392	0.303313	9.75e-08
RHBDD1	0.308249	0.000145676	CCDC88B	0.303167	9.9e-08
RESF1	0.308199	0.000146052	ERAP2	0.302965	1.01e-07
HLA-E	0.308081	0.000146959	BG434785	0.302574	1.05e-07
ZNF215	0.307993	0.000147634	FCGR2B	0.302411	1.07e-07
CLK4	0.307829	0.000148902	ABHD14A	0.302352	1.08e-07
LCP1	0.307433	0.000152014	FAM43A	0.301132	1.22e-07
FCN1	0.307111	0.000154583	VASH1	0.301104	1.22e-07
PIPOX	0.306998	0.000155496	RBM22	0.301046	1.23e-07
MYLIP	0.306913	0.000156187	SERPING1	0.30103	1.23e-07
TRAFD1	0.306806	0.00015706	PHF11	0.300906	1.24e-07
EGFL6	0.306429	0.000160163	TMEM176B	0.300636	1.28e-07
HSH2D	0.306404	0.000160367	CLEC4C	0.300419	1.31e-07
DCTN4	0.306399	0.000160414	LOC100506144	0.300105	1.35e-07
GSAP	0.306297	0.000161266	LACTB	0.300016	1.36e-07
IFI30	0.306201	0.000162067
ACP5	0.306063	0.000163238
LILRA6	0.306047	0.000163366
GPR15	0.305699	0.000166342
FCGR3B	0.305575	0.000167413
LRRN3	0.305538	0.000167738
TMCC3	0.305407	0.000168876
HPGD	0.305292	0.000169886
ARHGDIB	0.305199	0.000170705
CLINT1	0.304964	0.000172792
CCL22	0.304876	0.000173574
HMSD	0.304625	0.000175842
C2	0.304327	0.000178565
RAP1A	0.303939	0.000182165
TESC	0.303743	0.000184013
TMEM244	0.303157	0.000189639
LTA4H	0.302988	0.000191295
CHIT1	0.302917	0.000191985
PRAM1	0.302834	0.000192805
RNF145	0.302822	0.00019293
NLRC5	0.302735	0.000193791
SLC6A12	0.302657	0.000194562
TMEM236	0.302381	0.000197335
FKBP5	0.302361	0.000197542
VSIR	0.302313	0.00019802
SEC14L1	0.302293	0.000198225
MAX	0.302158	0.000199598
TMEM229B	0.302088	0.000200313
GP1BA	0.301773	0.000203566
CEP120	0.301652	0.000204826
GSDMA	0.301524	0.000206167
EMP3	0.301193	0.000209682
PWWP2A	0.301155	0.000210083
IL10	0.301081	0.000210876
NLRC4	0.301057	0.000211134
SLFN14	0.300899	0.000212847
GAPT	0.300673	0.000215302
C12orf74	0.300522	0.000216966
CCR9	0.300458	0.000217674
CRYBA4	0.300252	0.000219962
CAB39	0.300187	0.000220692
MYH6	0.300043	0.000222306
