# Supplementary material for: PPP2R2B downregulation is associated with immune evasion and predicts poor clinical outcomes in triple-negative breast cancer
Source: Cancer Cell Int. 2021 Jan 6;21:13. doi: 10.1186/s12935-020-01707-9 (PMC7788839; doi:10.1186/s12935-020-01707-9)
Supplement: Supplementary file 9 — Additional file 9: Table S6. The alteration peaks of CNAs in breast cancer with different PPP2R2B expression. [file 12935_2020_1707_MOESM9_ESM.xlsx]

## Sheet: Sheet1
TableS6 The alteration peaks of CNAs in breast cancer with different PPP2R2B expression
High level group (quantile) in PPP2R2B expression						Low level group (quantile) in PPP2R2B expression
Amplification peaks (conf 99)			Deletion peaks (conf 99)			Amplification peaks (conf 99)			Deletion peaks (conf 99)
cytoband	q value	residual q value	cytoband	q value	residual q value	cytoband	q value	residual q value	cytoband	q value	residual q value
20p13	4.8854e-17	4.8854e-17	4q13.2	3.7918e-15	1.51e-14	17q21.2	3.3981e-13	3.3981e-13	15q11.1	2.4124e-08	9.4523e-08
1p31.1	4.877e-10	3.1619e-08	8p11.22	6.3973e-15	3.7706e-13	20p13	4.4337e-07	4.4337e-07	4q13.2	1.1536e-05	9.8115e-05
4p16.1	1.4523e-07	1.4523e-07	16q23.1	4.3264e-07	9.2825e-07	8q24.21	7.118e-07	7.118e-07	4q34.3	0.0028373	0.0028373
8p11.22	6.386e-07	6.386e-07	4q13.2	5.0722e-07	2.7048e-05	4p16.1	3.4503e-06	3.4503e-06	4q13.2	0.00012864	0.0048618
12p13.31	1.5899e-06	1.5899e-06	11q14.3	4.8986e-05	4.8986e-05	12p13.31	4.4337e-07	4.0985e-06	2q37.2	0.012076	0.012076
1p13.3	1.6161e-09	4.0239e-06	1q21.3	3.0425e-07	0.00017152	1p31.1	4.7308e-06	4.7308e-06	9p11.2	0.012431	0.012076
17q21.2	6.934e-06	6.934e-06	11p15.4	5.8215e-05	0.00035625	8p11.22	3.0798e-06	1.925e-05	6q25.3	0.02175	0.02175
1q21.3	2.8996e-06	0.00017412	1p13.3	3.3445e-07	0.00509	19q13.2	7.2579e-05	7.2579e-05	12q23.1	0.027301	0.026594
3q26.1	0.00022546	0.00022546	6q27	0.0069806	0.0072805	5q11.2	9.9546e-05	9.9546e-05	11q25	0.033664	0.034886
6p21.32	5.9641e-05	0.00045839	9p11.1	0.0078428	0.008355	3q26.1	0.00078463	0.00078463	13q13.1	0.037204	0.036358
6q16.3	0.0040664	0.0040664	5q13.3	0.006001	0.0092861	6q16.3	0.0025003	0.0025003	5q12.1	0.016292	0.042287
11p15.4	0.0040664	0.0040664	15q14	0.0025037	0.0092861	17p11.2	0.0026396	0.0026396	3p21.31	0.089154	0.089236
2p16.3	0.0024436	0.032981	11p15.4	0.00022964	0.012795	2p16.3	0.0026875	0.0026875	4p16.3	0.061953	0.089236
5p15.33	0.033907	0.033907	15q11.2	0.0067575	0.017342	1q21.3	4.0985e-06	0.0031756	14q31.1	0.12082	0.12076
7q31.1	0.033907	0.033907	2q21.1	0.015033	0.027578	15q24.3	0.0039473	0.0039473	4p13	0.085927	0.13482
9p11.1	0.033907	0.033907	2q37.3	0.022311	0.044338	2q22.3	0.010524	0.010524	16p11.2	0.098305	0.15036
17q12	0.033907	0.033907	8p23.1	0.0029253	0.044338	1q21.2	0.0033719	0.021722	19p12	0.048105	0.16841
2q22.3	0.038386	0.038386	14q32.33	0.010321	0.053715	11p13	0.0017508	0.021902	10q26.3	0.085927	0.17288
16q23.1	0.047744	0.047744	16p12.2	0.053703	0.053715	6p21.32	0.0012057	0.02324	22q13.31	0.17147	0.17288
8q24.21	0.063404	0.075224	13q14.2	0.070196	0.070196	12p13.2	0.0089961	0.02346	10q22.3	0.17887	0.17482
14q11.2	0.08215	0.08215	1q44	0.0055645	0.089317	11p15.4	0.0065218	0.023794	1p36.22	0.027522	0.18153
2p22.3	0.033907	0.086472	3p21.1	0.094023	0.094023	21q21.1	0.023954	0.023954	9p13.1	0.21783	0.21693
11q11	0.084967	0.10128	11p15.1	0.014159	0.094023	6p21.1	0.0066076	0.026055	16p13.3	0.18186	0.21693
6p22.1	0.040054	0.11894	12q13.12	0.10536	0.10536	5p15.33	0.038681	0.038681	16q24.3	0.067812	0.23851
15q11.2	0.11952	0.11952	22q13.1	0.094023	0.10536	4q13.2	0.042963	0.042963	22q11.23	0.23851	0.23851
17p11.2	0.084967	0.11999	10q11.22	0.046007	0.11882	8p11.21	0.015585	0.057901	11p15.4	1.9249e-09	1.9249e-09
1q23.3	0.033907	0.12412	1q21.1	0.00042797	0.12485	9q13	0.053096	0.059832	1p36.11	1.9249e-09	1.6398e-08
1p11.1	0.063404	0.14225	22q13.33	0.12718	0.15531	6p22.1	0.0093108	0.063738	20p13	7.6555e-07	7.6555e-07
1p21.1	0.048295	0.17073	12p12.3	0.15964	0.1572	11q13.3	0.065792	0.065792	1q31.3	2.7151e-08	8.2434e-07
8q21.2	0.17166	0.1934	6p22.1	0.17947	0.18109	3p14.1	0.1241	0.1241	8p23.2	1.0848e-06	1.0848e-06
4q26	0.21839	0.21839	4p16.1	0.21739	0.22554	10q11.22	0.15094	0.15094	1q21.3	3.8028e-09	1.0359e-05
4q13.2	0.21839	0.21839	1q21.3	0.037148	0.23188	9p12	0.063212	0.15357	17p11.2	2.1668e-05	2.1668e-05
7p11.2	0.21839	0.21839	9p12	0.22821	0.23188	16p11.1	0.16004	0.16004	19p13.3	2.4528e-05	3.0173e-05
11q12.1	0.19942	0.21839	20q11.1	0.23405	0.24538	9p24.3	0.1444	0.19417	14q11.2	5.7661e-05	5.7661e-05
5q35.3	0.23411	0.23411	17p11.2	2.5083e-07	2.5083e-07	1q21.3	0.0036016	0.22309	10q23.31	7.2223e-05	8.4506e-05
12q12	0.23411	0.23411	20p13	4.2057e-06	4.2057e-06				5q35.3	9.3016e-06	0.00010531
17p11.2	0.065752	1	17q21.31	0.00031611	0.00031611				15q13.2	7.2223e-05	0.00027583
			5q35.3	0.00024233	0.00047181				21q11.2	0.00054929	0.00054929
			1q31.3	0.0001372	0.0013235				3q22.1	0.00011304	0.0010369
			3q22.1	0.0016761	0.0016761				19q13.31	0.0012484	0.0012441
			6p25.3	0.0029253	0.0029253				1p36.13	0.00027583	0.013005
			14q11.2	0.0027853	0.0032152				5p15.33	0.013005	0.013005
			15q13.2	0.00047181	0.0032152				16q12.2	0.010992	0.027522
			10q23.31	0.0017519	0.0041815				17q21.31	0.031112	0.031873
			3q29	0.006001	0.0058915				6p25.3	0.0421	0.041928
			1p36.11	4.8986e-05	0.016621				7q34	0.0446	0.045101
			21q11.2	0.015337	0.016621				3q29	0.10722	0.18153
			19p13.3	0.02046	0.02046				11q11	0.18153	0.18153
			1p36.13	0.0045062	0.044338
			16q12.2	0.020823	0.044983
			19q13.31	0.083478	0.081069
			7q34	0.094023	0.094023
			8p23.2	0.073064	0.13491
			5p15.33	0.18533	0.18109
			11q11	0.21869	0.22554
